# Supplementary material for: Expanding PROTACtable genome universe of E3 ligases
Source: Nat Commun. 2023 Oct 16;14:6509. doi: 10.1038/s41467-023-42233-2 (PMC10579327; doi:10.1038/s41467-023-42233-2)
Supplement: Supplementary file 5 — Supplementary Data 1 [file 41467_2023_42233_MOESM5_ESM.xlsx]

## Sheet: Sheet1
Supplementary Data 1. Collected E3 ligases from three distinct sources
Symbol	HGNC	uniprot_ids	Confidence Score	Ge.et.al	UbiHub	UbiBrowser
AHCTF1	HGNC:24618	Q8WYP5	1	Yes	No	No
ODAD2	HGNC:25583	Q5T2S8	1	Yes	No	No
BAZ1A	HGNC:960	Q9NRL2	1	Yes	No	No
BAZ1B	HGNC:961	Q9UIG0	1	Yes	No	No
BPTF	HGNC:3581	Q12830	1	Yes	No	No
C10orf90	HGNC:26563	Q96M02	2	Yes	No	Yes
CHD3	HGNC:1918	Q12873	1	Yes	No	No
CHD4	HGNC:1919	Q14839	1	Yes	No	No
CHD6	HGNC:19057	Q8TD26	1	Yes	No	No
DIDO1	HGNC:2680	Q9BTC0	1	Yes	No	No
DPF1	HGNC:20225	Q92782	1	Yes	No	No
DPF2	HGNC:9964	Q92785	1	Yes	No	No
DPF3	HGNC:17427	Q92784	1	Yes	No	No
FYCO1	HGNC:14673	Q9BQS8	1	Yes	No	No
GTF2H2C	HGNC:31394	Q6P1K8	1	Yes	No	No
ING2	HGNC:6063	Q9H160	1	Yes	No	No
ING3	HGNC:14587	Q9NXR8	1	Yes	No	No
ING5	HGNC:19421	Q8WYH8	1	Yes	No	No
INTS12	HGNC:25067	Q96CB8	1	Yes	No	No
JADE1	HGNC:30027	Q6IE81	1	Yes	No	No
JADE2	HGNC:22984	Q9NQC1	1	Yes	No	No
KAT6A	HGNC:13013	Q92794	1	Yes	No	No
KDM2A	HGNC:13606	Q9Y2K7	3	Yes	Yes	Yes
KDM5A	HGNC:9886	P29375	1	Yes	No	No
KDM5B	HGNC:18039	Q9UGL1	1	Yes	No	No
KDM5C	HGNC:11114	P41229	1	Yes	No	No
KDM5D	HGNC:11115	Q9BY66	1	Yes	No	No
KDM7A	HGNC:22224	Q6ZMT4	1	Yes	No	No
KMT2C	HGNC:13726	Q8NEZ4	1	Yes	No	No
KMT2D	HGNC:7133	O14686	1	Yes	No	No
LONRF1	HGNC:26302	Q17RB8	2	Yes	Yes	No
LONRF2	HGNC:24788	Q1L5Z9	2	Yes	Yes	No
LONRF3	HGNC:21152	Q496Y0	2	Yes	Yes	No
MTF2	HGNC:29535	Q9Y483	1	Yes	No	No
NSD1	HGNC:14234	Q96L73	1	Yes	No	No
NUP62	HGNC:8066	P37198	1	Yes	No	No
PDZRN4	HGNC:30552	Q6ZMN7	2	Yes	Yes	No
PHF1	HGNC:8919	O43189	1	Yes	No	No
PHF10	HGNC:18250	Q8WUB8	1	Yes	No	No
PHF14	HGNC:22203	O94880	1	Yes	No	No
PHF2	HGNC:8920	O75151	1	Yes	No	No
PHF21A	HGNC:24156	Q96BD5	1	Yes	No	No
PHF8	HGNC:20672	Q9UPP1	1	Yes	No	No
PPARA	HGNC:9232	Q07869	2	Yes	No	Yes
RFPL4B	HGNC:33264	Q6ZWI9	2	Yes	Yes	No
RMND5A	HGNC:25850	Q9H871	1	Yes	No	No
RNF145	HGNC:20853	Q96MT1	3	Yes	Yes	Yes
RNF148	HGNC:22411	Q8N7C7	2	Yes	Yes	No
RNF151	HGNC:23235	Q2KHN1	2	Yes	Yes	No
RNF157	HGNC:29402	Q96PX1	3	Yes	Yes	No
RNF165	HGNC:31696	Q6ZSG1	3	Yes	Yes	No
RNF175	HGNC:27735	Q8N4F7	2	Yes	Yes	No
RNF212	HGNC:27729	Q495C1	3	Yes	Yes	No
RNF215	HGNC:33434	Q9Y6U7	2	Yes	Yes	No
RNF222	HGNC:34517	A6NCQ9	1	Yes	No	No
RNF32	HGNC:17118	Q9H0A6	2	Yes	Yes	No
RNF39	HGNC:18064	Q9H2S5	3	Yes	Yes	Yes
RNF44	HGNC:19180	Q7L0R7	2	Yes	Yes	No
RNFT2	HGNC:25905	Q96EX2	2	Yes	No	Yes
RSPRY1	HGNC:29420	Q96DX4	2	Yes	Yes	No
SCAF11	HGNC:10784	Q99590	1	Yes	No	No
SH3RF2	HGNC:26299	Q8TEC5	3	Yes	Yes	No
TAF3	HGNC:17303	Q5VWG9	1	Yes	No	No
TRAF4	HGNC:12034	Q9BUZ4	4	Yes	Yes	Yes
TRIM10	HGNC:10072	Q9UDY6	2	Yes	Yes	No
TRIM16	HGNC:17241	O95361	2	Yes	Yes	No
TRIM48	HGNC:19021	Q8IWZ4	2	Yes	Yes	No
TRIM52	HGNC:19024	Q96A61	3	Yes	Yes	Yes
TRIM55	HGNC:14215	Q9BYV6	2	Yes	Yes	No
TRIM60	HGNC:21162	Q495X7	2	Yes	Yes	No
TRIM61	HGNC:24339	Q5EBN2	2	Yes	Yes	No
TRIM66	HGNC:29005	O15016	1	Yes	No	No
TRIM69	HGNC:17857	Q86WT6	4	Yes	Yes	Yes
TRIM7	HGNC:16278	Q9C029	4	Yes	Yes	Yes
UPF1	HGNC:9962	Q92900	1	Yes	No	No
WDSUB1	HGNC:26697	Q8N9V3	2	Yes	Yes	No
NSD2	HGNC:12766	O96028	1	Yes	No	No
NSD3	HGNC:12767	Q9BZ95	1	Yes	No	No
AAMP	HGNC:18	Q13685	1	Yes	No	No
ABTB2	HGNC:23842	Q8N961	2	Yes	Yes	No
AHI1	HGNC:21575	Q8N157	1	Yes	No	No
APAF1	HGNC:576	O14727	1	Yes	No	No
ARPC1A	HGNC:703	Q92747	1	Yes	No	No
ARPC1B	HGNC:704	O15143	1	Yes	No	No
ASB14	HGNC:19766	A6NK59	3	Yes	Yes	No
ATG16L2	HGNC:25464	Q8NAA4	1	Yes	No	No
ATG5	HGNC:589	Q9H1Y0	1	Yes	No	No
BACH1	HGNC:935	O14867	1	Yes	No	No
BACH2	HGNC:14078	Q9BYV9	1	Yes	No	No
BCL6	HGNC:1001	P41182	1	Yes	No	No
BOP1	HGNC:15519	Q14137	1	Yes	No	No
BRWD3	HGNC:17342	Q6RI45	1	Yes	No	No
BTBD1	HGNC:1120	Q9H0C5	3	Yes	Yes	No
BTBD11	HGNC:23844	A6QL63	1	Yes	No	No
BTBD18	HGNC:37214	B2RXH4	1	Yes	No	No
BTBD19	HGNC:27145	C9JJ37	1	Yes	No	No
BTBD2	HGNC:15504	Q9BX70	2	Yes	Yes	No
BTBD3	HGNC:15854	Q9Y2F9	2	Yes	Yes	No
BTBD6	HGNC:19897	Q96KE9	3	Yes	Yes	No
BTBD7	HGNC:18269	Q9P203	1	Yes	No	No
BTBD8	HGNC:21019	Q5XKL5	1	Yes	No	No
BUB3	HGNC:1151	O43684	1	Yes	No	No
C17orf78	HGNC:26831	Q8N4C9	1	Yes	No	No
CCIN	HGNC:1568	Q13939	2	Yes	Yes	No
CDC20B	HGNC:24222	Q86Y33	1	Yes	No	No
CDC40	HGNC:17350	O60508	1	Yes	No	No
CDRT1	HGNC:14379	O95170	2	Yes	Yes	No
CHAF1B	HGNC:1911	Q13112	1	Yes	No	No
COPA	HGNC:2230	P53621	1	Yes	No	No
COPB2	HGNC:2232	P35606	1	Yes	No	No
CORO1A	HGNC:2252	P31146	1	Yes	No	No
CORO1B	HGNC:2253	Q9BR76	1	Yes	No	No
CORO1C	HGNC:2254	Q9ULV4	1	Yes	No	No
CORO2A	HGNC:2255	Q92828	1	Yes	No	No
CORO2B	HGNC:2256	Q9UQ03	1	Yes	No	No
CORO6	HGNC:21356	Q6QEF8	1	Yes	No	No
DAW1	HGNC:26383	Q8N136	1	Yes	No	No
DCAF12L1	HGNC:29395	Q5VU92	2	Yes	Yes	No
DCAF12L2	HGNC:32950	Q5VW00	2	Yes	Yes	No
DCAF4L2	HGNC:26657	Q8NA75	2	Yes	Yes	No
DCAF8L1	HGNC:31810	A6NGE4	2	Yes	Yes	No
DCAF8L2	HGNC:31811	P0C7V8	2	Yes	Yes	No
DENND3	HGNC:29134	A2RUS2	1	Yes	No	No
DLG4	HGNC:2903	P78352	1	Yes	No	No
DMWD	HGNC:2936	Q09019	1	Yes	No	No
DMXL1	HGNC:2937	Q9Y485	1	Yes	No	No
DMXL2	HGNC:2938	Q8TDJ6	1	Yes	No	No
DNAI1	HGNC:2954	Q9UI46	1	Yes	No	No
DNAI2	HGNC:18744	Q9GZS0	1	Yes	No	No
DPH7	HGNC:25199	Q9BTV6	1	Yes	No	No
DYNC1I1	HGNC:2963	O14576	1	Yes	No	No
DYNC1I2	HGNC:2964	Q13409	1	Yes	No	No
EFCAB8	HGNC:34532	A8MWE9	1	Yes	No	No
EIF3I	HGNC:3272	Q13347	1	Yes	No	No
ELP2	HGNC:18248	Q6IA86	1	Yes	No	No
EML1	HGNC:3330	O00423	1	Yes	No	No
EML2	HGNC:18035	O95834	1	Yes	No	No
EML3	HGNC:26666	Q32P44	1	Yes	No	No
EML4	HGNC:1316	Q9HC35	1	Yes	No	No
EML5	HGNC:18197	Q05BV3	1	Yes	No	No
EML6	HGNC:35412	Q6ZMW3	1	Yes	No	No
ENC1	HGNC:3345	O14682	2	Yes	Yes	No
FBXL8	HGNC:17875	Q96CD0	3	Yes	Yes	No
FBXO48	HGNC:33857	Q5FWF7	2	Yes	Yes	No
FBXW9	HGNC:28136	Q5XUX1	3	Yes	Yes	No
FEM1C	HGNC:16933	Q96JP0	3	Yes	Yes	No
GEMIN5	HGNC:20043	Q8TEQ6	1	Yes	No	No
GNB1	HGNC:4396	P62873	1	Yes	No	No
GNB1L	HGNC:4397	Q9BYB4	1	Yes	No	No
GNB3	HGNC:4400	P16520	1	Yes	No	No
GNB4	HGNC:20731	Q9HAV0	1	Yes	No	No
GNB5	HGNC:4401	O14775	1	Yes	No	No
GTF3C1	HGNC:4664	Q12789	1	Yes	No	No
GTF3C2	HGNC:4665	Q8WUA4	1	Yes	No	No
GZF1	HGNC:15808	Q9H116	1	Yes	No	No
HIC1	HGNC:4909	Q14526	1	Yes	No	No
HIC2	HGNC:18595	Q96JB3	1	Yes	No	No
HIRA	HGNC:4916	P54198	1	Yes	No	No
IBTK	HGNC:17853	Q9P2D0	2	Yes	Yes	No
IFT122	HGNC:13556	Q9HBG6	1	Yes	No	No
IFT172	HGNC:30391	Q9UG01	1	Yes	No	No
IFT80	HGNC:29262	Q9P2H3	1	Yes	No	No
IPP	HGNC:6108	Q9Y573	2	Yes	Yes	No
IVNS1ABP	HGNC:16951	Q9Y6Y0	2	Yes	Yes	No
KBTBD12	HGNC:25731	Q3ZCT8	2	Yes	Yes	No
KBTBD2	HGNC:21751	Q8IY47	2	Yes	Yes	No
KBTBD3	HGNC:22934	Q8NAB2	2	Yes	Yes	No
KBTBD4	HGNC:23761	Q9NVX7	2	Yes	Yes	No
KBTBD6	HGNC:25340	Q86V97	2	Yes	Yes	No
KBTBD8	HGNC:30691	Q8NFY9	3	Yes	Yes	No
KCTD10	HGNC:23236	Q9H3F6	4	Yes	Yes	Yes
KCTD17	HGNC:25705	Q8N5Z5	3	Yes	Yes	Yes
KCTD2	HGNC:21294	Q14681	2	Yes	Yes	No
KCTD3	HGNC:21305	Q9Y597	2	Yes	Yes	No
KCTD9	HGNC:22401	Q7L273	3	Yes	Yes	No
WDR97	HGNC:26959	A6NE52	1	Yes	No	No
KIF21A	HGNC:19349	Q7Z4S6	1	Yes	No	No
KIF21B	HGNC:29442	O75037	1	Yes	No	No
KLHL1	HGNC:6352	Q9NR64	2	Yes	Yes	No
KLHL14	HGNC:29266	Q9P2G3	2	Yes	Yes	No
KLHL15	HGNC:29347	Q96M94	4	Yes	Yes	Yes
KLHL18	HGNC:29120	O94889	3	Yes	Yes	Yes
KLHL23	HGNC:27506	Q8NBE8	2	Yes	Yes	No
KLHL24	HGNC:25947	Q6TFL4	3	Yes	Yes	No
KLHL25	HGNC:25732	Q9H0H3	4	Yes	Yes	Yes
KLHL26	HGNC:25623	Q53HC5	2	Yes	Yes	No
KLHL28	HGNC:19741	Q9NXS3	2	Yes	Yes	No
KLHL29	HGNC:29404	Q96CT2	2	Yes	Yes	No
KLHL30	HGNC:24770	Q0D2K2	2	Yes	Yes	No
KLHL31	HGNC:21353	Q9H511	2	Yes	Yes	No
KLHL32	HGNC:21221	Q96NJ5	2	Yes	Yes	No
KLHL34	HGNC:26634	Q8N239	2	Yes	Yes	No
KLHL35	HGNC:26597	Q6PF15	2	Yes	Yes	No
KLHL36	HGNC:17844	Q8N4N3	3	Yes	Yes	No
KLHL38	HGNC:34435	Q2WGJ6	2	Yes	Yes	No
KLHL4	HGNC:6355	Q9C0H6	2	Yes	Yes	No
KLHL5	HGNC:6356	Q96PQ7	2	Yes	Yes	No
KLHL6	HGNC:18653	Q8WZ60	3	Yes	Yes	Yes
LLGL1	HGNC:6628	Q15334	1	Yes	No	No
LRWD1	HGNC:21769	Q9UFC0	1	Yes	No	No
LYST	HGNC:1968	Q99698	1	Yes	No	No
LZTR1	HGNC:6742	Q8N653	2	Yes	Yes	No
MAPKBP1	HGNC:29536	O60336	1	Yes	No	No
MED16	HGNC:17556	Q9Y2X0	1	Yes	No	No
MIOS	HGNC:21905	Q9NXC5	1	Yes	No	No
MLST8	HGNC:24825	Q9BVC4	1	Yes	No	No
MPP7	HGNC:26542	Q5T2T1	1	Yes	No	No
MYNN	HGNC:14955	Q9NPC7	1	Yes	No	No
NACC2	HGNC:23846	Q96BF6	1	Yes	No	No
NBEAL1	HGNC:20681	Q6ZS30	1	Yes	No	No
NBEAL2	HGNC:31928	Q6ZNJ1	1	Yes	No	No
NEDD1	HGNC:7723	Q8NHV4	1	Yes	No	No
NOL10	HGNC:25862	Q9BSC4	1	Yes	No	No
NSMAF	HGNC:8017	Q92636	1	Yes	No	No
NUP37	HGNC:29929	Q8NFH4	1	Yes	No	No
NWD1	HGNC:27619	Q149M9	1	Yes	No	No
PAAF1	HGNC:25687	Q9BRP4	1	Yes	No	No
PAK1IP1	HGNC:20882	Q9NWT1	1	Yes	No	No
PAM16	HGNC:29679	Q9Y3D7	1	Yes	No	No
PATZ1	HGNC:13071	Q9HBE1	1	Yes	No	No
PEX7	HGNC:8860	O00628	1	Yes	No	No
PIK3R4	HGNC:8982	Q99570	1	Yes	No	No
PLRG1	HGNC:9089	O43660	1	Yes	No	No
POC1A	HGNC:24488	Q8NBT0	1	Yes	No	No
PPP2R2A	HGNC:9304	P63151	1	Yes	No	No
PPP2R2B	HGNC:9305	Q00005	1	Yes	No	No
PPP2R2C	HGNC:9306	Q9Y2T4	1	Yes	No	No
PPP2R2D	HGNC:23732	Q66LE6	1	Yes	No	No
PPWD1	HGNC:28954	Q96BP3	1	Yes	No	No
PREB	HGNC:9356	Q9HCU5	1	Yes	No	No
PRPF4	HGNC:17349	O43172	1	Yes	No	No
PWP2	HGNC:9711	Q15269	1	Yes	No	No
RAB40A	HGNC:18283	Q8WXH6	3	Yes	Yes	No
RAB40AL	HGNC:25410	P0C0E4	3	Yes	Yes	No
RAB40B	HGNC:18284	Q12829	3	Yes	Yes	No
RAE1	HGNC:9828	P78406	1	Yes	No	No
RCBTB2	HGNC:1914	O95199	2	Yes	Yes	No
RPTOR	HGNC:30287	Q8N122	1	Yes	No	No
RRP9	HGNC:16829	O43818	1	Yes	No	No
SCAP	HGNC:30634	Q12770	1	Yes	No	No
SEC13	HGNC:10697	P55735	1	Yes	No	No
SEC31A	HGNC:17052	O94979	1	Yes	No	No
SEC31B	HGNC:23197	Q9NQW1	1	Yes	No	No
SEH1L	HGNC:30379	Q96EE3	1	Yes	No	No
SETMAR	HGNC:10762	Q53H47	1	Yes	No	No
SHKBP1	HGNC:19214	Q8TBC3	2	Yes	Yes	No
SKP1	HGNC:10899	P63208	1	Yes	No	No
SPAG16	HGNC:23225	Q8N0X2	1	Yes	No	No
SPOPL	HGNC:27934	Q6IQ16	3	Yes	Yes	No
SSR3	HGNC:11325	Q9UNL2	1	Yes	No	No
STRAP	HGNC:30796	Q9Y3F4	1	Yes	No	No
STRN	HGNC:11424	O43815	1	Yes	No	No
STRN3	HGNC:15720	Q13033	1	Yes	No	No
STRN4	HGNC:15721	Q9NRL3	1	Yes	No	No
STXBP5	HGNC:19665	Q5T5C0	1	Yes	No	No
STXBP5L	HGNC:30757	Q9Y2K9	1	Yes	No	No
TAF5L	HGNC:17304	O75529	1	Yes	No	No
TBC1D31	HGNC:30888	Q96DN5	1	Yes	No	No
TBL1Y	HGNC:18502	Q9BQ87	1	Yes	No	No
TBL2	HGNC:11586	Q9Y4P3	1	Yes	No	No
TBL3	HGNC:11587	Q12788	1	Yes	No	No
ELOA	HGNC:11620	Q14241	2	Yes	Yes	No
TEP1	HGNC:11726	Q99973	1	Yes	No	No
THOC3	HGNC:19072	Q96J01	1	Yes	No	No
THOC6	HGNC:28369	Q86W42	1	Yes	No	No
TLE4	HGNC:11840	Q04727	1	Yes	No	No
TLE6	HGNC:30788	Q9H808	1	Yes	No	No
TMEM183A	HGNC:20173	Q8IXX5	1	Yes	No	No
EIPR1	HGNC:12383	Q53HC9	1	Yes	No	No
UTP15	HGNC:25758	Q8TED0	1	Yes	No	No
UTP18	HGNC:24274	Q9Y5J1	1	Yes	No	No
WDFY1	HGNC:20451	Q8IWB7	1	Yes	No	No
WDFY2	HGNC:20482	Q96P53	1	Yes	No	No
WDFY3	HGNC:20751	Q8IZQ1	1	Yes	No	No
WDFY4	HGNC:29323	Q6ZS81	1	Yes	No	No
WDHD1	HGNC:23170	O75717	2	Yes	No	Yes
WDR1	HGNC:12754	O75083	1	Yes	No	No
WDR13	HGNC:14352	Q9H1Z4	1	Yes	No	No
CFAP52	HGNC:16053	Q8N1V2	1	Yes	No	No
WDR17	HGNC:16661	Q8IZU2	1	Yes	No	No
WDR18	HGNC:17956	Q9BV38	1	Yes	No	No
WDR20	HGNC:19667	Q8TBZ3	1	Yes	No	No
WDR24	HGNC:20852	Q96S15	1	Yes	No	No
WDR25	HGNC:21064	Q64LD2	1	Yes	No	No
WDR27	HGNC:21248	A2RRH5	1	Yes	No	No
WDR3	HGNC:12755	Q9UNX4	1	Yes	No	No
WDR31	HGNC:21421	Q8NA23	1	Yes	No	No
WDR33	HGNC:25651	Q9C0J8	1	Yes	No	No
DYNC2I2	HGNC:28296	Q96EX3	1	Yes	No	No
WDR36	HGNC:30696	Q8NI36	1	Yes	No	No
WDR37	HGNC:31406	Q9Y2I8	1	Yes	No	No
WDR38	HGNC:23745	Q5JTN6	1	Yes	No	No
WDR4	HGNC:12756	P57081	1	Yes	No	No
WDR41	HGNC:25601	Q9HAD4	1	Yes	No	No
WDR43	HGNC:28945	Q15061	1	Yes	No	No
WDR44	HGNC:30512	Q5JSH3	1	Yes	No	No
WDR45	HGNC:28912	Q9Y484	1	Yes	No	No
WDR45B	HGNC:25072	Q5MNZ6	1	Yes	No	No
WDR47	HGNC:29141	O94967	1	Yes	No	No
WDR48	HGNC:30914	Q8TAF3	1	Yes	No	No
WDR49	HGNC:26587	Q8IV35	1	Yes	No	No
WDR54	HGNC:25770	Q9H977	1	Yes	No	No
WDR55	HGNC:25971	Q9H6Y2	1	Yes	No	No
WDR6	HGNC:12758	Q9NNW5	1	Yes	No	No
DYNC2I1	HGNC:21862	Q8WVS4	1	Yes	No	No
WDR62	HGNC:24502	O43379	1	Yes	No	No
DNAI3	HGNC:30711	Q8IWG1	1	Yes	No	No
WDR64	HGNC:26570	B1ANS9	1	Yes	No	No
CFAP251	HGNC:28506	Q8TBY9	1	Yes	No	No
WDR7	HGNC:13490	Q9Y4E6	1	Yes	No	No
WDR70	HGNC:25495	Q9NW82	1	Yes	No	No
WDR72	HGNC:26790	Q3MJ13	1	Yes	No	No
WDR74	HGNC:25529	Q6RFH5	1	Yes	No	No
WDR75	HGNC:25725	Q8IWA0	1	Yes	No	No
WDR77	HGNC:29652	Q9BQA1	1	Yes	No	No
DNAI4	HGNC:26252	Q5VTH9	1	Yes	No	No
WDR81	HGNC:26600	Q562E7	1	Yes	No	No
WDR83	HGNC:32672	Q9BRX9	1	Yes	No	No
WDR86	HGNC:28020	Q86TI4	1	Yes	No	No
WDR87	HGNC:29934	Q6ZQQ6	1	Yes	No	No
WDR88	HGNC:26999	Q6ZMY6	1	Yes	No	No
WDR89	HGNC:20489	Q96FK6	1	Yes	No	No
WDR90	HGNC:26960	Q96KV7	1	Yes	No	No
WDR91	HGNC:24997	A4D1P6	1	Yes	No	No
DNAAF10	HGNC:25176	Q96MX6	1	Yes	No	No
WIPI2	HGNC:32225	Q9Y4P8	1	Yes	No	No
WRAP53	HGNC:25522	Q9BUR4	1	Yes	No	No
WRAP73	HGNC:12759	Q9P2S5	1	Yes	No	No
ZBTB1	HGNC:20259	Q9Y2K1	1	Yes	No	No
ZBTB10	HGNC:30953	Q96DT7	1	Yes	No	No
ZBTB11	HGNC:16740	O95625	1	Yes	No	No
ZBTB14	HGNC:12860	O43829	1	Yes	No	No
ZBTB16	HGNC:12930	Q05516	1	Yes	No	No
ZBTB17	HGNC:12936	Q13105	1	Yes	No	No
ZBTB2	HGNC:20868	Q8N680	1	Yes	No	No
ZBTB20	HGNC:13503	Q9HC78	1	Yes	No	No
ZBTB21	HGNC:13083	Q9ULJ3	1	Yes	No	No
ZBTB22	HGNC:13085	O15209	1	Yes	No	No
ZBTB24	HGNC:21143	O43167	1	Yes	No	No
ZBTB25	HGNC:13112	P24278	1	Yes	No	No
ZBTB3	HGNC:22918	Q9H5J0	1	Yes	No	No
ZBTB33	HGNC:16682	Q86T24	1	Yes	No	No
ZBTB34	HGNC:31446	Q8NCN2	1	Yes	No	No
ZBTB37	HGNC:28365	Q5TC79	1	Yes	No	No
ZBTB38	HGNC:26636	Q8NAP3	1	Yes	No	No
ZBTB39	HGNC:29014	O15060	1	Yes	No	No
ZBTB4	HGNC:23847	Q9P1Z0	1	Yes	No	No
ZBTB40	HGNC:29045	Q9NUA8	1	Yes	No	No
ZBTB41	HGNC:24819	Q5SVQ8	1	Yes	No	No
ZBTB42	HGNC:32550	B2RXF5	1	Yes	No	No
ZBTB43	HGNC:17908	O43298	1	Yes	No	No
ZBTB44	HGNC:25001	Q8NCP5	1	Yes	No	No
ZBTB45	HGNC:23715	Q96K62	1	Yes	No	No
ZBTB46	HGNC:16094	Q86UZ6	1	Yes	No	No
ZBTB47	HGNC:26955	Q9UFB7	1	Yes	No	No
ZBTB48	HGNC:4930	P10074	1	Yes	No	No
ZBTB49	HGNC:19883	Q6ZSB9	1	Yes	No	No
ZBTB5	HGNC:23836	O15062	1	Yes	No	No
ZBTB6	HGNC:16764	Q15916	1	Yes	No	No
ZBTB7A	HGNC:18078	O95365	1	Yes	No	No
ZBTB7B	HGNC:18668	O15156	1	Yes	No	No
ZBTB7C	HGNC:31700	A1YPR0	1	Yes	No	No
ZBTB8A	HGNC:24172	Q96BR9	1	Yes	No	No
ZBTB8B	HGNC:37057	Q8NAP8	1	Yes	No	No
ZBTB9	HGNC:28323	Q96C00	1	Yes	No	No
ZNF106	HGNC:12886	Q9H2Y7	1	Yes	No	No
ZNF131	HGNC:12915	P52739	1	Yes	No	No
ZNF474	HGNC:23245	Q6S9Z5	1	Yes	No	No
AIRE	HGNC:360	O43918	2	Yes	No	No
AMFR	HGNC:463	Q9UKV5	6	Yes	Yes	Yes
AREL1	HGNC:20363	O15033	4	Yes	Yes	No
ARIH1	HGNC:689	Q9Y4X5	5	Yes	Yes	Yes
ARIH2	HGNC:690	O95376	5	Yes	Yes	Yes
AURKA	HGNC:11393	O14965	3	Yes	No	Yes
BARD1	HGNC:952	Q99728	6	Yes	Yes	Yes
BFAR	HGNC:17613	Q9NZS9	4	Yes	Yes	Yes
BIRC2	HGNC:590	Q13490	6	Yes	Yes	Yes
BIRC3	HGNC:591	Q13489	6	Yes	Yes	Yes
BIRC7	HGNC:13702	Q96CA5	5	Yes	Yes	Yes
BMI1	HGNC:1066	P35226	6	Yes	Yes	Yes
BRAP	HGNC:1099	Q7Z569	5	Yes	Yes	Yes
BRCA1	HGNC:1100	P38398	6	Yes	Yes	Yes
CADPS2	HGNC:16018	Q86UW7	2	Yes	No	No
CAP1	HGNC:20040	Q01518	2	Yes	No	No
CAPS2	HGNC:16471	Q9BXY5	2	Yes	No	No
CBL	HGNC:1541	P22681	6	Yes	Yes	Yes
CBLB	HGNC:1542	Q13191	6	Yes	Yes	Yes
CBLC	HGNC:15961	Q9ULV8	5	Yes	Yes	Yes
CBLL1	HGNC:21225	Q75N03	4	Yes	Yes	Yes
CBX4	HGNC:1554	O00257	2	Yes	No	No
CCNB1IP1	HGNC:19437	Q9NPC3	5	Yes	Yes	Yes
CHFR	HGNC:20455	Q96EP1	6	Yes	Yes	Yes
CNOT4	HGNC:7880	O95628	5	Yes	Yes	Yes
CRBN	HGNC:30185	Q96SW2	6	Yes	Yes	Yes
CREBBP	HGNC:2348	Q92793	2	Yes	No	No
CUL9	HGNC:15982	Q8IWT3	2	Yes	No	No
DCUN1D1	HGNC:18184	Q96GG9	2	Yes	No	No
DCUN1D2	HGNC:20328	Q6PH85	2	Yes	No	No
DCUN1D3	HGNC:28734	Q8IWE4	2	Yes	No	No
DCUN1D5	HGNC:28409	Q9BTE7	2	Yes	No	No
DTX1	HGNC:3060	Q86Y01	4	Yes	Yes	Yes
DTX2	HGNC:15973	Q86UW9	4	Yes	Yes	Yes
DTX3	HGNC:24457	Q8N9I9	4	Yes	Yes	Yes
DTX3L	HGNC:30323	Q8TDB6	5	Yes	Yes	Yes
DTX4	HGNC:29151	Q9Y2E6	4	Yes	Yes	Yes
DZIP3	HGNC:30938	Q86Y13	5	Yes	Yes	Yes
E4F1	HGNC:3121	Q66K89	3	Yes	No	Yes
EP300	HGNC:3373	Q09472	3	Yes	No	Yes
FANCL	HGNC:20748	Q9NW38	4	Yes	Yes	Yes
FBXL19	HGNC:25300	Q6PCT2	6	Yes	Yes	Yes
FUS	HGNC:4010	P35637	2	Yes	No	No
G2E3	HGNC:20338	Q7L622	4	Yes	Yes	No
HACE1	HGNC:21033	Q8IYU2	6	Yes	Yes	Yes
HECTD1	HGNC:20157	Q9ULT8	5	Yes	Yes	Yes
HECTD2	HGNC:26736	Q5U5R9	5	Yes	Yes	Yes
HECTD3	HGNC:26117	Q5T447	6	Yes	Yes	Yes
HECTD4	HGNC:26611	Q9Y4D8	4	Yes	Yes	No
HECW1	HGNC:22195	Q76N89	5	Yes	Yes	Yes
HECW2	HGNC:29853	Q9P2P5	5	Yes	Yes	Yes
HERC1	HGNC:4867	Q15751	5	Yes	Yes	Yes
HERC2	HGNC:4868	O95714	6	Yes	Yes	Yes
HERC3	HGNC:4876	Q15034	4	Yes	Yes	No
HERC4	HGNC:24521	Q5GLZ8	5	Yes	Yes	Yes
HERC5	HGNC:24368	Q9UII4	5	Yes	Yes	Yes
HERC6	HGNC:26072	Q8IVU3	4	Yes	Yes	No
HLTF	HGNC:11099	Q14527	5	Yes	Yes	Yes
HUWE1	HGNC:30892	Q7Z6Z7	6	Yes	Yes	Yes
ING1	HGNC:6062	Q9UK53	2	Yes	No	No
ING4	HGNC:19423	Q9UNL4	3	Yes	No	Yes
IRF2BP1	HGNC:21728	Q8IU81	2	Yes	No	No
IRF2BPL	HGNC:14282	Q9H1B7	3	Yes	Yes	No
ITCH	HGNC:13890	Q96J02	6	Yes	Yes	Yes
KAT2B	HGNC:8638	Q92831	2	Yes	No	No
KCMF1	HGNC:20589	Q9P0J7	2	Yes	No	No
KDM2B	HGNC:13610	Q8NHM5	5	Yes	Yes	Yes
KMT2A	HGNC:7132	Q03164	2	Yes	No	No
KMT2B	HGNC:15840	Q9UMN6	2	Yes	No	No
LITAF	HGNC:16841	Q99732	2	Yes	No	No
LNX1	HGNC:6657	Q8TBB1	5	Yes	Yes	Yes
LRSAM1	HGNC:25135	Q6UWE0	5	Yes	Yes	Yes
LTN1	HGNC:13082	O94822	4	Yes	Yes	No
MAP3K1	HGNC:6848	Q13233	5	Yes	Yes	Yes
MARCHF1	HGNC:26077	Q8TCQ1	6	Yes	Yes	Yes
MARCHF10	HGNC:26655	Q8NA82	4	Yes	Yes	No
MARCHF11	HGNC:33609	A6NNE9	5	Yes	Yes	Yes
MARCHF2	HGNC:28038	Q9P0N8	6	Yes	Yes	Yes
MARCHF3	HGNC:28728	Q86UD3	4	Yes	Yes	No
MARCHF4	HGNC:29269	Q9P2E8	5	Yes	Yes	Yes
MARCHF5	HGNC:26025	Q9NX47	6	Yes	Yes	Yes
MARCHF6	HGNC:30550	O60337	5	Yes	Yes	Yes
MARCHF7	HGNC:17393	Q9H992	5	Yes	Yes	Yes
MARCHF8	HGNC:23356	Q5T0T0	6	Yes	Yes	Yes
MARCHF9	HGNC:25139	Q86YJ5	6	Yes	Yes	Yes
MDM2	HGNC:6973	Q00987	6	Yes	Yes	Yes
MDM4	HGNC:6974	O15151	4	Yes	Yes	Yes
MGRN1	HGNC:20254	O60291	5	Yes	Yes	Yes
MIB1	HGNC:21086	Q86YT6	6	Yes	Yes	Yes
MIB2	HGNC:30577	Q96AX9	6	Yes	Yes	Yes
MID1	HGNC:7095	O15344	6	Yes	Yes	Yes
MID2	HGNC:7096	Q9UJV3	3	Yes	Yes	No
MKRN1	HGNC:7112	Q9UHC7	6	Yes	Yes	Yes
MNAT1	HGNC:7181	P51948	3	Yes	Yes	No
MSL2	HGNC:25544	Q9HCI7	5	Yes	Yes	Yes
MUL1	HGNC:25762	Q969V5	6	Yes	Yes	Yes
MYCBP2	HGNC:23386	O75592	5	Yes	Yes	Yes
MYLIP	HGNC:21155	Q8WY64	5	Yes	Yes	Yes
RNF138	HGNC:17765	Q8WVD3	6	Yes	Yes	Yes
NEDD4	HGNC:7727	P46934	5	Yes	Yes	Yes
NEDD4L	HGNC:7728	Q96PU5	6	Yes	Yes	Yes
NEURL1B	HGNC:35422	A8MQ27	5	Yes	Yes	Yes
NEURL3	HGNC:25162	Q96EH8	4	Yes	Yes	No
NFX1	HGNC:7803	Q12986	2	Yes	No	No
NHLRC1	HGNC:21576	Q6VVB1	5	Yes	Yes	Yes
NOSIP	HGNC:17946	Q9Y314	5	Yes	Yes	Yes
NSMCE1	HGNC:29897	Q8WV22	4	Yes	Yes	No
NSMCE2	HGNC:26513	Q96MF7	2	Yes	No	No
OSTM1	HGNC:21652	Q86WC4	3	Yes	No	Yes
PAF1	HGNC:25459	Q8N7H5	2	Yes	No	No
PAM	HGNC:8596	P19021	2	Yes	No	No
PRKN	HGNC:8607	O60260	6	Yes	Yes	Yes
PCGF1	HGNC:17615	Q9BSM1	4	Yes	Yes	Yes
PCGF2	HGNC:12929	P35227	3	Yes	Yes	No
PCGF3	HGNC:10066	Q3KNV8	3	Yes	Yes	No
PDLIM2	HGNC:13992	Q96JY6	3	Yes	No	Yes
PDZRN3	HGNC:17704	Q9UPQ7	5	Yes	Yes	Yes
PELI1	HGNC:8827	Q96FA3	6	Yes	Yes	Yes
PELI2	HGNC:8828	Q9HAT8	4	Yes	Yes	No
PELI3	HGNC:30010	Q8N2H9	5	Yes	Yes	Yes
PEX10	HGNC:8851	O60683	4	Yes	Yes	Yes
PEX12	HGNC:8854	O00623	4	Yes	Yes	Yes
PEX2	HGNC:9717	P28328	3	Yes	Yes	No
PHRF1	HGNC:24351	Q9P1Y6	3	Yes	Yes	No
PJA1	HGNC:16648	Q8NG27	6	Yes	Yes	Yes
PJA2	HGNC:17481	O43164	6	Yes	Yes	Yes
PML	HGNC:9113	P29590	5	Yes	Yes	Yes
PPARG	HGNC:9236	P37231	3	Yes	No	Yes
PPIL2	HGNC:9261	Q13356	5	Yes	Yes	Yes
PRPF19	HGNC:17896	Q9UMS4	4	Yes	Yes	Yes
RABGEF1	HGNC:17676	Q9UJ41	2	Yes	No	No
RAD18	HGNC:18278	Q9NS91	6	Yes	Yes	Yes
RAG1	HGNC:9831	P15918	5	Yes	Yes	Yes
RANBP2	HGNC:9848	P49792	2	Yes	No	No
RASD2	HGNC:18229	Q96D21	2	Yes	No	No
RBBP6	HGNC:9889	Q7Z6E9	5	Yes	Yes	Yes
RBCK1	HGNC:15864	Q9BYM8	6	Yes	Yes	Yes
RBX1	HGNC:9928	P62877	6	Yes	Yes	Yes
RC3H1	HGNC:29434	Q5TC82	4	Yes	Yes	Yes
RC3H2	HGNC:21461	Q9HBD1	4	Yes	Yes	No
RCHY1	HGNC:17479	Q96PM5	6	Yes	Yes	Yes
RFFL	HGNC:24821	Q8WZ73	6	Yes	Yes	Yes
RFPL4A	HGNC:16449	A6NLU0	4	Yes	Yes	Yes
COP1	HGNC:17440	Q8NHY2	6	Yes	Yes	Yes
RFWD3	HGNC:25539	Q6PCD5	5	Yes	Yes	Yes
RING1	HGNC:10018	Q06587	5	Yes	Yes	Yes
RLIM	HGNC:13429	Q9NVW2	6	Yes	Yes	Yes
RNF10	HGNC:10055	Q8N5U6	3	Yes	Yes	No
RNF103	HGNC:12859	O00237	4	Yes	Yes	No
RNF11	HGNC:10056	Q9Y3C5	5	Yes	Yes	Yes
RNF111	HGNC:17384	Q6ZNA4	6	Yes	Yes	Yes
RNF113A	HGNC:12974	O15541	3	Yes	Yes	No
RNF113B	HGNC:17267	Q8IZP6	3	Yes	Yes	No
RNF114	HGNC:13094	Q9Y508	4	Yes	Yes	No
RNF115	HGNC:18154	Q9Y4L5	6	Yes	Yes	Yes
RNF121	HGNC:21070	Q9H920	3	Yes	Yes	No
RNF122	HGNC:21147	Q9H9V4	3	Yes	Yes	No
RNF123	HGNC:21148	Q5XPI4	6	Yes	Yes	Yes
RNF125	HGNC:21150	Q96EQ8	6	Yes	Yes	Yes
RNF126	HGNC:21151	Q9BV68	6	Yes	Yes	Yes
RNF128	HGNC:21153	Q8TEB7	6	Yes	Yes	Yes
RNF13	HGNC:10057	O43567	5	Yes	Yes	Yes
RNF130	HGNC:18280	Q86XS8	5	Yes	Yes	Yes
RNF133	HGNC:21154	Q8WVZ7	4	Yes	Yes	No
RNF135	HGNC:21158	Q8IUD6	5	Yes	Yes	Yes
NARF	HGNC:29916	Q9UHQ1	2	Yes	No	No
RNF139	HGNC:17023	Q8WU17	5	Yes	Yes	Yes
RNF14	HGNC:10058	Q9UBS8	5	Yes	Yes	Yes
RNF141	HGNC:21159	Q8WVD5	3	Yes	Yes	No
RNF144B	HGNC:21578	Q7Z419	5	Yes	Yes	Yes
RNF146	HGNC:21336	Q9NTX7	6	Yes	Yes	Yes
RNF150	HGNC:23138	Q9ULK6	3	Yes	Yes	No
RNF152	HGNC:26811	Q8N8N0	5	Yes	Yes	Yes
RNF166	HGNC:28856	Q96A37	3	Yes	Yes	No
RNF167	HGNC:24544	Q9H6Y7	5	Yes	Yes	Yes
RNF168	HGNC:26661	Q8IYW5	6	Yes	Yes	Yes
RNF170	HGNC:25358	Q96K19	5	Yes	Yes	Yes
RNF180	HGNC:27752	Q86T96	5	Yes	Yes	Yes
RNF181	HGNC:28037	Q9P0P0	5	Yes	Yes	Yes
RNF182	HGNC:28522	Q8N6D2	5	Yes	Yes	Yes
RNF185	HGNC:26783	Q96GF1	6	Yes	Yes	Yes
RNF186	HGNC:25978	Q9NXI6	4	Yes	Yes	Yes
RNF19A	HGNC:13432	Q9NV58	6	Yes	Yes	Yes
RNF19B	HGNC:26886	Q6ZMZ0	5	Yes	Yes	Yes
RNF2	HGNC:10061	Q99496	6	Yes	Yes	Yes
RNF20	HGNC:10062	Q5VTR2	5	Yes	Yes	Yes
RNF208	HGNC:25420	Q9H0X6	4	Yes	Yes	Yes
RNF213	HGNC:14539	Q63HN8	5	Yes	Yes	Yes
RNF216	HGNC:21698	Q9NWF9	6	Yes	Yes	Yes
RNF217	HGNC:21487	Q8TC41	4	Yes	Yes	No
RNF220	HGNC:25552	Q5VTB9	5	Yes	Yes	Yes
RNF24	HGNC:13779	Q9Y225	3	Yes	Yes	No
RNF25	HGNC:14662	Q96BH1	5	Yes	Yes	Yes
RNF26	HGNC:14646	Q9BY78	5	Yes	Yes	Yes
RNF31	HGNC:16031	Q96EP0	6	Yes	Yes	Yes
RNF34	HGNC:17297	Q969K3	6	Yes	Yes	Yes
RNF38	HGNC:18052	Q9H0F5	5	Yes	Yes	Yes
RNF4	HGNC:10067	P78317	6	Yes	Yes	Yes
RNF40	HGNC:16867	O75150	5	Yes	Yes	Yes
RNF41	HGNC:18401	Q9H4P4	6	Yes	Yes	Yes
RNF43	HGNC:18505	Q68DV7	5	Yes	Yes	Yes
RNF5	HGNC:10068	Q99942	6	Yes	Yes	Yes
RNF6	HGNC:10069	Q9Y252	6	Yes	Yes	Yes
RNF7	HGNC:10070	Q9UBF6	4	Yes	Yes	No
RNF8	HGNC:10071	O76064	6	Yes	Yes	Yes
RNFT1	HGNC:30206	Q5M7Z0	4	Yes	Yes	No
RWDD3	HGNC:21393	Q9Y3V2	2	Yes	No	No
SAG	HGNC:10521	P10523	4	Yes	No	Yes
SART1	HGNC:10538	O43290	2	Yes	No	No
SH3RF1	HGNC:17650	Q7Z6J0	6	Yes	Yes	Yes
SH3RF3	HGNC:24699	Q8TEJ3	2	Yes	No	No
SHPRH	HGNC:19336	Q149N8	5	Yes	Yes	Yes
SIAH1	HGNC:10857	Q8IUQ4	6	Yes	Yes	Yes
SIAH2	HGNC:10858	O43255	6	Yes	Yes	Yes
SMURF1	HGNC:16807	Q9HCE7	6	Yes	Yes	Yes
SMURF2	HGNC:16809	Q9HAU4	6	Yes	Yes	Yes
SNURF	HGNC:11171	Q9Y675	2	Yes	No	No
STC1	HGNC:11373	P52823	2	Yes	No	No
STUB1	HGNC:11427	Q9UNE7	6	Yes	Yes	Yes
SYVN1	HGNC:20738	Q86TM6	6	Yes	Yes	Yes
TMEM129	HGNC:25137	A0AVI4	4	Yes	Yes	No
TOPORS	HGNC:21653	Q9NS56	5	Yes	Yes	Yes
TRAF2	HGNC:12032	Q12933	6	Yes	Yes	Yes
TRAF3	HGNC:12033	Q13114	6	Yes	Yes	Yes
TRAF3IP2	HGNC:1343	O43734	3	Yes	No	Yes
TRAF5	HGNC:12035	O00463	3	Yes	Yes	No
TRAF6	HGNC:12036	Q9Y4K3	6	Yes	Yes	Yes
TRAF7	HGNC:20456	Q6Q0C0	5	Yes	Yes	Yes
TRAIP	HGNC:30764	Q9BWF2	5	Yes	Yes	Yes
TRIM11	HGNC:16281	Q96F44	6	Yes	Yes	Yes
TRIM13	HGNC:9976	O60858	6	Yes	Yes	Yes
TRIM15	HGNC:16284	Q9C019	4	Yes	Yes	Yes
TRIM17	HGNC:13430	Q9Y577	5	Yes	Yes	Yes
TRIM2	HGNC:15974	Q9C040	5	Yes	Yes	Yes
TRIM21	HGNC:11312	P19474	6	Yes	Yes	Yes
TRIM22	HGNC:16379	Q8IYM9	5	Yes	Yes	Yes
TRIM23	HGNC:660	P36406	4	Yes	Yes	Yes
TRIM24	HGNC:11812	O15164	5	Yes	Yes	Yes
TRIM25	HGNC:12932	Q14258	6	Yes	Yes	Yes
TRIM26	HGNC:12962	Q12899	5	Yes	Yes	Yes
TRIM27	HGNC:9975	P14373	6	Yes	Yes	Yes
TRIM28	HGNC:16384	Q13263	6	Yes	Yes	Yes
TRIM3	HGNC:10064	O75382	4	Yes	Yes	Yes
TRIM31	HGNC:16289	Q9BZY9	5	Yes	Yes	Yes
TRIM32	HGNC:16380	Q13049	6	Yes	Yes	Yes
TRIM33	HGNC:16290	Q9UPN9	5	Yes	Yes	Yes
TRIM34	HGNC:10063	Q9BYJ4	3	Yes	Yes	No
TRIM35	HGNC:16285	Q9UPQ4	4	Yes	Yes	Yes
TRIM36	HGNC:16280	Q9NQ86	5	Yes	Yes	Yes
TRIM37	HGNC:7523	O94972	5	Yes	Yes	Yes
TRIM38	HGNC:10059	O00635	5	Yes	Yes	Yes
TRIM39	HGNC:10065	Q9HCM9	5	Yes	Yes	Yes
TRIM4	HGNC:16275	Q9C037	5	Yes	Yes	Yes
TRIM40	HGNC:18736	Q6P9F5	4	Yes	Yes	No
TRIM41	HGNC:19013	Q8WV44	6	Yes	Yes	Yes
TRIM43	HGNC:19015	Q96BQ3	3	Yes	Yes	No
TRIM45	HGNC:19018	Q9H8W5	3	Yes	Yes	No
TRIM46	HGNC:19019	Q7Z4K8	4	Yes	Yes	Yes
TRIM47	HGNC:19020	Q96LD4	4	Yes	Yes	Yes
TRIM5	HGNC:16276	Q9C035	5	Yes	Yes	Yes
TRIM50	HGNC:19017	Q86XT4	5	Yes	Yes	Yes
TRIM51	HGNC:19023	Q9BSJ1	3	Yes	Yes	No
TRIM54	HGNC:16008	Q9BYV2	3	Yes	Yes	No
TRIM56	HGNC:19028	Q9BRZ2	5	Yes	Yes	Yes
TRIM59	HGNC:30834	Q8IWR1	4	Yes	Yes	Yes
TRIM6	HGNC:16277	Q9C030	5	Yes	Yes	Yes
TRIM62	HGNC:25574	Q9BVG3	5	Yes	Yes	Yes
TRIM63	HGNC:16007	Q969Q1	6	Yes	Yes	Yes
TRIM65	HGNC:27316	Q6PJ69	4	Yes	Yes	Yes
TRIM68	HGNC:21161	Q6AZZ1	4	Yes	Yes	No
TRIM71	HGNC:32669	Q2Q1W2	5	Yes	Yes	Yes
TRIM72	HGNC:32671	Q6ZMU5	3	Yes	Yes	No
TRIM73	HGNC:18162	Q86UV7	3	Yes	Yes	No
TRIM74	HGNC:17453	Q86UV6	3	Yes	Yes	No
TRIM8	HGNC:15579	Q9BZR9	5	Yes	Yes	Yes
TRIM9	HGNC:16288	Q9C026	5	Yes	Yes	Yes
TRIP12	HGNC:12306	Q14669	5	Yes	Yes	Yes
TTC3	HGNC:12393	P53804	5	Yes	Yes	Yes
UBE3A	HGNC:12496	Q05086	6	Yes	Yes	Yes
UBE3B	HGNC:13478	Q7Z3V4	4	Yes	Yes	No
UBE3C	HGNC:16803	Q15386	6	Yes	Yes	Yes
UBE3D	HGNC:21381	Q7Z6J8	4	Yes	Yes	No
UBE4A	HGNC:12499	Q14139	5	Yes	Yes	Yes
UBE4B	HGNC:12500	O95155	6	Yes	Yes	Yes
UBOX5	HGNC:17777	O94941	4	Yes	Yes	No
UBR1	HGNC:16808	Q8IWV7	5	Yes	Yes	Yes
UBR2	HGNC:21289	Q8IWV8	5	Yes	Yes	Yes
UBR3	HGNC:30467	Q6ZT12	4	Yes	Yes	No
UBR4	HGNC:30313	Q5T4S7	5	Yes	Yes	Yes
UBR5	HGNC:16806	O95071	6	Yes	Yes	Yes
UBR7	HGNC:20344	Q8N806	5	Yes	Yes	Yes
UFL1	HGNC:23039	O94874	2	Yes	No	No
UHRF1	HGNC:12556	Q96T88	6	Yes	Yes	Yes
UHRF2	HGNC:12557	Q96PU4	6	Yes	Yes	Yes
VPS18	HGNC:15972	Q9P253	4	Yes	Yes	Yes
VPS41	HGNC:12713	P49754	3	Yes	Yes	No
WWP1	HGNC:17004	Q9H0M0	6	Yes	Yes	Yes
WWP2	HGNC:16804	O00308	6	Yes	Yes	Yes
XIAP	HGNC:592	P98170	6	Yes	Yes	Yes
ZFP91	HGNC:14983	Q96JP5	3	Yes	No	Yes
ZMIZ1	HGNC:16493	Q9ULJ6	2	Yes	No	No
ZMIZ2	HGNC:22229	Q8NF64	2	Yes	No	No
ZNF230	HGNC:13024	Q9UIE0	2	Yes	No	No
CBLL2	HGNC:26371	Q8N7E2	4	Yes	Yes	No
ZNRF1	HGNC:18452	Q8ND25	6	Yes	Yes	Yes
ZNRF2	HGNC:22316	Q8NHG8	5	Yes	Yes	Yes
ZNRF3	HGNC:18126	Q9ULT6	4	Yes	Yes	No
ZNRF4	HGNC:17726	Q8WWF5	4	Yes	Yes	No
ZSWIM2	HGNC:30990	Q8NEG5	5	Yes	Yes	Yes
ABTB1	HGNC:18275	Q969K4	3	Yes	Yes	No
AHR	HGNC:348	P35869	4	Yes	Yes	Yes
AMBRA1	HGNC:25990	Q9C0C7	4	Yes	Yes	Yes
ANAPC1	HGNC:19988	Q9H1A4	2	Yes	No	No
ANAPC10	HGNC:24077	Q9UM13	2	Yes	No	No
ANAPC11	HGNC:14452	Q9NYG5	5	Yes	Yes	Yes
ANAPC13	HGNC:24540	Q9BS18	2	Yes	No	No
ANAPC2	HGNC:19989	Q9UJX6	3	Yes	No	Yes
ANAPC4	HGNC:19990	Q9UJX5	2	Yes	No	No
ANAPC5	HGNC:15713	Q9UJX4	2	Yes	No	No
ANAPC7	HGNC:17380	Q9UJX3	2	Yes	No	No
APC2	HGNC:24036	O95996	2	Yes	No	No
ARNT	HGNC:700	P27540	2	Yes	No	No
ASB1	HGNC:16011	Q9Y576	4	Yes	Yes	No
ASB11	HGNC:17186	Q8WXH4	5	Yes	Yes	Yes
ASB12	HGNC:19763	Q8WXK4	4	Yes	Yes	No
ASB15	HGNC:19767	Q8WXK1	4	Yes	Yes	No
ASB2	HGNC:16012	Q96Q27	4	Yes	Yes	Yes
ASB3	HGNC:16013	Q9Y575	5	Yes	Yes	Yes
ASB4	HGNC:16009	Q9Y574	5	Yes	Yes	Yes
ASB6	HGNC:17181	Q9NWX5	4	Yes	Yes	No
ASB7	HGNC:17182	Q9H672	4	Yes	Yes	No
ASB8	HGNC:17183	Q9H765	5	Yes	Yes	Yes
ASB9	HGNC:17184	Q96DX5	5	Yes	Yes	Yes
ATG16L1	HGNC:21498	Q676U5	3	Yes	Yes	No
BCL6B	HGNC:1002	Q8N143	3	Yes	Yes	No
BRWD1	HGNC:12760	Q9NSI6	3	Yes	Yes	No
BTBD9	HGNC:21228	Q96Q07	2	Yes	No	No
BTRC	HGNC:1144	Q9Y297	6	Yes	Yes	Yes
CCNF	HGNC:1591	P41002	5	Yes	Yes	Yes
CDC16	HGNC:1720	Q13042	2	Yes	No	No
CDC20	HGNC:1723	Q12834	5	Yes	Yes	Yes
CDC23	HGNC:1724	Q9UJX2	2	Yes	No	No
CDC26	HGNC:17839	Q8NHZ8	2	Yes	No	No
CDC27	HGNC:1728	P30260	2	Yes	No	No
CDCA3	HGNC:14624	Q99618	3	Yes	No	Yes
CDH1	HGNC:1748	P12830	3	Yes	No	Yes
CIAO1	HGNC:14280	O76071	3	Yes	Yes	No
CISH	HGNC:1984	Q9NSE2	5	Yes	Yes	Yes
CORO7	HGNC:26161	P57737	2	Yes	No	No
CSTF1	HGNC:2483	Q05048	2	Yes	No	No
CUL1	HGNC:2551	Q13616	2	Yes	No	No
CUL2	HGNC:2552	Q13617	2	Yes	No	No
CUL3	HGNC:2553	Q13618	2	Yes	No	No
CUL4A	HGNC:2554	Q13619	2	Yes	No	No
CUL4B	HGNC:2555	Q13620	2	Yes	No	No
CUL5	HGNC:2556	Q93034	2	Yes	No	No
CUL7	HGNC:21024	Q14999	2	Yes	No	No
DCAF10	HGNC:23686	Q5QP82	4	Yes	Yes	No
DCAF11	HGNC:20258	Q8TEB1	5	Yes	Yes	Yes
DCAF12	HGNC:19911	Q5T6F0	5	Yes	Yes	Yes
DCAF13	HGNC:24535	Q9NV06	4	Yes	Yes	No
DCAF15	HGNC:25095	Q66K64	5	Yes	Yes	Yes
DCAF16	HGNC:25987	Q9NXF7	5	Yes	Yes	Yes
DCAF17	HGNC:25784	Q5H9S7	4	Yes	Yes	No
DCAF4	HGNC:20229	Q8WV16	5	Yes	Yes	Yes
DCAF5	HGNC:20224	Q96JK2	4	Yes	Yes	No
DCAF6	HGNC:30002	Q58WW2	4	Yes	Yes	No
DCAF7	HGNC:30915	P61962	4	Yes	Yes	No
DCAF8	HGNC:24891	Q5TAQ9	5	Yes	Yes	Yes
DDB1	HGNC:2717	Q16531	3	Yes	No	Yes
DDB2	HGNC:2718	Q92466	6	Yes	Yes	Yes
DTL	HGNC:30288	Q9NZJ0	6	Yes	Yes	Yes
EED	HGNC:3188	O75530	3	Yes	Yes	No
ERCC8	HGNC:3439	Q13216	4	Yes	Yes	No
FBXL12	HGNC:13611	Q9NXK8	6	Yes	Yes	Yes
FBXL14	HGNC:28624	Q8N1E6	6	Yes	Yes	Yes
FBXL15	HGNC:28155	Q9H469	5	Yes	Yes	Yes
FBXL17	HGNC:13615	Q9UF56	5	Yes	Yes	Yes
FBXL2	HGNC:13598	Q9UKC9	6	Yes	Yes	Yes
FBXL20	HGNC:24679	Q96IG2	4	Yes	Yes	No
FBXL21P	HGNC:13600	Q9UKT6	5	Yes	Yes	Yes
FBXL3	HGNC:13599	Q9UKT7	5	Yes	Yes	Yes
FBXL4	HGNC:13601	Q9UKA2	4	Yes	Yes	Yes
FBXL5	HGNC:13602	Q9UKA1	5	Yes	Yes	Yes
FBXL6	HGNC:13603	Q8N531	5	Yes	Yes	Yes
FBXL7	HGNC:13604	Q9UJT9	5	Yes	Yes	Yes
FBXO10	HGNC:13589	Q9UK96	5	Yes	Yes	Yes
FBXO11	HGNC:13590	Q86XK2	6	Yes	Yes	Yes
FBXO15	HGNC:13617	Q8NCQ5	5	Yes	Yes	Yes
FBXO17	HGNC:18754	Q96EF6	4	Yes	Yes	No
FBH1	HGNC:13620	Q8NFZ0	5	Yes	Yes	Yes
FBXO2	HGNC:13581	Q9UK22	6	Yes	Yes	Yes
FBXO22	HGNC:13593	Q8NEZ5	6	Yes	Yes	Yes
FBXO25	HGNC:13596	Q8TCJ0	5	Yes	Yes	Yes
FBXO27	HGNC:18753	Q8NI29	5	Yes	Yes	Yes
FBXO28	HGNC:29046	Q9NVF7	4	Yes	Yes	Yes
FBXO3	HGNC:13582	Q9UK99	5	Yes	Yes	Yes
FBXO30	HGNC:15600	Q8TB52	5	Yes	Yes	Yes
FBXO31	HGNC:16510	Q5XUX0	5	Yes	Yes	Yes
FBXO32	HGNC:16731	Q969P5	6	Yes	Yes	Yes
FBXO33	HGNC:19833	Q7Z6M2	5	Yes	Yes	Yes
FBXO4	HGNC:13583	Q9UKT5	6	Yes	Yes	Yes
FBXO40	HGNC:29816	Q9UH90	5	Yes	Yes	Yes
FBXO42	HGNC:29249	Q6P3S6	5	Yes	Yes	Yes
FBXO44	HGNC:24847	Q9H4M3	5	Yes	Yes	Yes
FBXO45	HGNC:29148	P0C2W1	6	Yes	Yes	Yes
FBXO6	HGNC:13585	Q9NRD1	6	Yes	Yes	Yes
FBXO7	HGNC:13586	Q9Y3I1	6	Yes	Yes	Yes
FBXO8	HGNC:13587	Q9NRD0	4	Yes	Yes	Yes
FBXO9	HGNC:13588	Q9UK97	5	Yes	Yes	Yes
FBXW10	HGNC:1211	Q5XX13	5	Yes	Yes	Yes
FBXW11	HGNC:13607	Q9UKB1	6	Yes	Yes	Yes
FBXW2	HGNC:13608	Q9UKT8	5	Yes	Yes	Yes
FBXW4	HGNC:10847	P57775	3	Yes	Yes	No
FBXW5	HGNC:13613	Q969U6	6	Yes	Yes	Yes
FBXW7	HGNC:16712	Q969H0	6	Yes	Yes	Yes
FBXW8	HGNC:13597	Q8N3Y1	5	Yes	Yes	Yes
FEM1B	HGNC:3649	Q9UK73	4	Yes	Yes	No
FZR1	HGNC:24824	Q9UM11	5	Yes	Yes	Yes
GAN	HGNC:4137	Q9H2C0	6	Yes	Yes	Yes
GNB2	HGNC:4398	P62879	3	Yes	Yes	No
RACK1	HGNC:4399	P63244	4	Yes	Yes	Yes
GRWD1	HGNC:21270	Q9BQ67	3	Yes	Yes	No
HOXB4	HGNC:5115	P17483	2	Yes	No	No
KATNB1	HGNC:6217	Q9BVA0	3	Yes	Yes	No
KBTBD13	HGNC:37227	C9JR72	4	Yes	Yes	No
KBTBD7	HGNC:25266	Q8WVZ9	3	Yes	Yes	No
KCTD11	HGNC:21302	Q693B1	5	Yes	Yes	Yes
KCTD13	HGNC:22234	Q8WZ19	5	Yes	Yes	Yes
KCTD21	HGNC:27452	Q4G0X4	4	Yes	Yes	No
KCTD5	HGNC:21423	Q9NXV2	4	Yes	Yes	No
KCTD6	HGNC:22235	Q8NC69	4	Yes	Yes	No
KEAP1	HGNC:23177	Q14145	6	Yes	Yes	Yes
KLHL10	HGNC:18829	Q6JEL2	5	Yes	Yes	Yes
KLHL11	HGNC:19008	Q9NVR0	5	Yes	Yes	Yes
KLHL12	HGNC:19360	Q53G59	6	Yes	Yes	Yes
KLHL13	HGNC:22931	Q9P2N7	5	Yes	Yes	Yes
KLHL17	HGNC:24023	Q6TDP4	5	Yes	Yes	Yes
KLHL2	HGNC:6353	O95198	6	Yes	Yes	Yes
KLHL20	HGNC:25056	Q9Y2M5	6	Yes	Yes	Yes
KLHL21	HGNC:29041	Q9UJP4	5	Yes	Yes	Yes
KLHL22	HGNC:25888	Q53GT1	5	Yes	Yes	Yes
KLHL3	HGNC:6354	Q9UH77	5	Yes	Yes	Yes
KLHL40	HGNC:30372	Q2TBA0	4	Yes	Yes	No
KLHL41	HGNC:16905	O60662	3	Yes	Yes	No
KLHL42	HGNC:29252	Q9P2K6	5	Yes	Yes	Yes
KLHL7	HGNC:15646	Q8IXQ5	5	Yes	Yes	Yes
KLHL8	HGNC:18644	Q9P2G9	5	Yes	Yes	Yes
KLHL9	HGNC:18732	Q9P2J3	5	Yes	Yes	Yes
LRR1	HGNC:19742	Q96L50	4	Yes	Yes	No
LRRC41	HGNC:16917	Q15345	4	Yes	Yes	No
MED8	HGNC:19971	Q96G25	4	Yes	Yes	No
NACC1	HGNC:20967	Q96RE7	2	Yes	No	No
NEDD8	HGNC:7732	Q15843	2	Yes	No	No
NEURL2	HGNC:16156	Q9BR09	5	Yes	Yes	Yes
NLE1	HGNC:19889	Q9NVX2	3	Yes	Yes	No
NUP43	HGNC:21182	Q8NFH3	3	Yes	Yes	No
PAFAH1B1	HGNC:8574	P43034	3	Yes	Yes	No
PHIP	HGNC:15673	Q8WWQ0	3	Yes	Yes	No
PLAA	HGNC:9043	Q9Y263	2	Yes	No	No
POC1B	HGNC:30836	Q8TC44	3	Yes	Yes	No
PWP1	HGNC:17015	Q13610	3	Yes	Yes	No
RAB40C	HGNC:18285	Q96S21	5	Yes	Yes	Yes
RBBP4	HGNC:9887	Q09028	3	Yes	Yes	No
RBBP5	HGNC:9888	Q15291	3	Yes	Yes	No
RBBP7	HGNC:9890	Q16576	3	Yes	Yes	No
RCBTB1	HGNC:18243	Q8NDN9	3	Yes	Yes	No
REN	HGNC:9958	P00797	2	Yes	No	No
RHOBTB1	HGNC:18738	O94844	4	Yes	Yes	Yes
RHOBTB2	HGNC:18756	Q9BYZ6	3	Yes	Yes	No
RHOBTB3	HGNC:18757	O94955	4	Yes	Yes	Yes
RICTOR	HGNC:28611	Q6R327	3	Yes	No	Yes
SKP2	HGNC:10901	Q13309	6	Yes	Yes	Yes
SMU1	HGNC:18247	Q2TAY7	3	Yes	Yes	No
SNRNP40	HGNC:30857	Q96DI7	3	Yes	Yes	No
SOCS1	HGNC:19383	O15524	6	Yes	Yes	Yes
SOCS2	HGNC:19382	O14508	5	Yes	Yes	Yes
SOCS3	HGNC:19391	O14543	6	Yes	Yes	Yes
SOCS4	HGNC:19392	Q8WXH5	5	Yes	Yes	Yes
SOCS5	HGNC:16852	O75159	5	Yes	Yes	Yes
SOCS6	HGNC:16833	O14544	5	Yes	Yes	Yes
SOCS7	HGNC:29846	O14512	5	Yes	Yes	Yes
SPOP	HGNC:11254	O43791	6	Yes	Yes	Yes
SPSB1	HGNC:30628	Q96BD6	4	Yes	Yes	No
SPSB2	HGNC:29522	Q99619	5	Yes	Yes	Yes
SPSB4	HGNC:30630	Q96A44	4	Yes	Yes	No
TAF5	HGNC:11539	Q15542	2	Yes	No	No
TBL1X	HGNC:11585	O60907	3	Yes	No	Yes
TBL1XR1	HGNC:29529	Q9BZK7	2	Yes	No	No
ELOC	HGNC:11617	Q15369	2	Yes	No	No
ELOB	HGNC:11619	Q15370	2	Yes	No	No
TLE1	HGNC:11837	Q04724	3	Yes	Yes	No
TLE2	HGNC:11838	Q04725	3	Yes	Yes	No
TLE3	HGNC:11839	Q04726	3	Yes	Yes	No
TMF1	HGNC:11870	P82094	2	Yes	No	No
TNFAIP1	HGNC:11894	Q13829	5	Yes	Yes	Yes
TRPC4AP	HGNC:16181	Q8TEL6	5	Yes	Yes	Yes
VHL	HGNC:12687	P40337	6	Yes	Yes	Yes
DCAF1	HGNC:30911	Q9Y4B6	6	Yes	Yes	Yes
WDR11	HGNC:13831	Q9BZH6	2	Yes	No	No
WDR12	HGNC:14098	Q9GZL7	3	Yes	Yes	No
WDR26	HGNC:21208	Q9H7D7	3	Yes	Yes	No
WDR5	HGNC:12757	P61964	3	Yes	Yes	No
WDR53	HGNC:28786	Q7Z5U6	3	Yes	Yes	No
WDR59	HGNC:25706	Q6PJI9	3	Yes	Yes	No
WDR5B	HGNC:17826	Q86VZ2	4	Yes	Yes	No
WDR61	HGNC:30300	Q9GZS3	4	Yes	Yes	No
WDR76	HGNC:25773	Q9H967	3	Yes	Yes	No
WDR82	HGNC:28826	Q6UXN9	3	Yes	Yes	No
WDTC1	HGNC:29175	Q8N5D0	4	Yes	Yes	No
WSB1	HGNC:19221	Q9Y6I7	5	Yes	Yes	Yes
WSB2	HGNC:19222	Q9NYS7	4	Yes	Yes	No
ZBTB18	HGNC:13030	Q99592	2	Yes	No	No
ZC3HC1	HGNC:29913	Q86WB0	3	Yes	No	Yes
DCST1	HGNC:26539	Q5T197	2	No	Yes	No
MEX3C	HGNC:28040	Q5U5Q3	3	No	Yes	Yes
MKRN2	HGNC:7113	Q9H000	3	No	Yes	Yes
MKRN3	HGNC:7114	Q13064	3	No	Yes	Yes
RNF144A	HGNC:20457	P50876	3	No	Yes	Yes
RNF149	HGNC:23137	Q8NC42	3	No	Yes	Yes
RNF187	HGNC:27146	Q5TA31	3	No	Yes	Yes
TRIM58	HGNC:24150	Q8NG06	3	No	Yes	Yes
ZNF598	HGNC:28079	Q86UK7	2	No	Yes	No
RNF169	HGNC:26961	Q8NCN4	2	No	Yes	No
TRIML1	HGNC:26698	Q8N9V2	2	No	Yes	No
RNF183	HGNC:28721	Q96D59	3	No	Yes	Yes
ANKIB1	HGNC:22215	Q9P2G1	2	No	Yes	No
DET1	HGNC:25477	Q7L5Y6	4	No	Yes	Yes
FEM1A	HGNC:16934	Q9BSK4	2	No	Yes	No
UNKL	HGNC:14184	Q9H9P5	2	No	Yes	No
ZYG11A	HGNC:32058	Q6WRX3	2	No	Yes	No
ZER1	HGNC:30960	Q7Z7L7	2	No	Yes	No
ZYG11B	HGNC:25820	Q9C0D3	2	No	Yes	No
MAGEF1	HGNC:29639	Q9HAY2	2	No	Yes	No
FBXL13	HGNC:21658	Q8NEE6	2	No	Yes	No
FBXL16	HGNC:14150	Q8N461	2	No	Yes	No
FBXL18	HGNC:21874	Q96ME1	3	No	Yes	Yes
FBXL22	HGNC:27537	Q6P050	3	No	Yes	Yes
FBXO21	HGNC:13592	O94952	3	No	Yes	Yes
FBXO24	HGNC:13595	O75426	2	No	Yes	No
FBXO34	HGNC:20201	Q9NWN3	3	No	Yes	Yes
FBXO36	HGNC:27020	Q8NEA4	2	No	Yes	No
FBXO39	HGNC:28565	Q8N4B4	2	No	Yes	No
FBXO41	HGNC:29409	Q8TF61	2	No	Yes	No
FBXO46	HGNC:25069	Q6PJ61	2	No	Yes	No
FBXW12	HGNC:20729	Q6X9E4	3	No	Yes	Yes
MAGEB18	HGNC:28515	Q96M61	2	No	Yes	No
MAGEB2	HGNC:6809	O15479	2	No	Yes	No
MAGED4B	HGNC:22880	Q96JG8	2	No	Yes	No
MAGEE1	HGNC:24934	Q9HCI5	2	No	Yes	No
MAGEL2	HGNC:6814	Q9UJ55	2	No	Yes	No
MAGEA3	HGNC:6801	P43357	2	No	Yes	No
MAGEA6	HGNC:6804	P43360	2	No	Yes	No
MAGEC2	HGNC:13574	Q9UBF1	2	No	Yes	No
PCGF6	HGNC:21156	Q9BYE7	2	No	Yes	No
ASB10	HGNC:17185	Q8WXI3	2	No	Yes	No
ASB13	HGNC:19765	Q8WXK3	2	No	Yes	No
ASB16	HGNC:19768	Q96NS5	2	No	Yes	No
ASB17	HGNC:19769	Q8WXJ9	2	No	Yes	No
ASB18	HGNC:19770	Q6ZVZ8	2	No	Yes	No
ASB5	HGNC:17180	Q8WWX0	2	No	Yes	No
TULP4	HGNC:15530	Q9NRJ4	2	No	Yes	No
SPSB3	HGNC:30629	Q6PJ21	3	No	Yes	Yes
MAGEA2	HGNC:6800	P43356	2	No	Yes	No
MAGED1	HGNC:6813	Q9Y5V3	2	No	Yes	No
NEURL1	HGNC:7761	O76050	3	No	Yes	Yes
NSMCE3	HGNC:7677	Q96MG7	2	No	Yes	No
BIRC8	HGNC:14878	Q96P09	1	No	Yes	No
CGRRF1	HGNC:15528	Q99675	2	No	Yes	Yes
GID4	HGNC:28453	Q8IVV7	1	No	Yes	No
LNX2	HGNC:20421	Q8N448	2	No	Yes	Yes
MEFV	HGNC:6998	O15553	1	No	Yes	No
MEX3A	HGNC:33482	A1L020	1	No	Yes	No
MEX3B	HGNC:25297	Q6ZN04	2	No	Yes	Yes
MEX3D	HGNC:16734	Q86XN8	1	No	Yes	No
PCGF5	HGNC:28264	Q86SE9	1	No	Yes	No
PHF7	HGNC:18458	Q9BWX1	1	No	Yes	No
RAPSN	HGNC:9863	Q13702	1	No	Yes	No
RFPL1	HGNC:9977	O75677	1	No	Yes	No
RFPL3	HGNC:9980	O75679	1	No	Yes	No
RNF112	HGNC:12968	Q9ULX5	1	No	Yes	No
RNF17	HGNC:10060	Q9BXT8	1	No	Yes	No
RNF207	HGNC:32947	Q6ZRF8	1	No	Yes	No
RNF214	HGNC:25335	Q8ND24	1	No	Yes	No
OBI1	HGNC:20308	Q5W0B1	1	No	Yes	No
TRIM14	HGNC:16283	Q14142	1	No	Yes	No
TRIM29	HGNC:17274	Q14134	1	No	Yes	No
TRIM42	HGNC:19014	Q8IWZ5	1	No	Yes	No
TRIM44	HGNC:19016	Q96DX7	1	No	Yes	No
TRIM49	HGNC:13431	P0CI25	2	No	Yes	Yes
TRIM49B	HGNC:42955	A6NDI0	1	No	Yes	No
TRIM49D2	HGNC:37217	C9J1S8	1	No	Yes	No
TRIM64	HGNC:14663	A6NGJ6	1	No	Yes	No
TRIM67	HGNC:31859	Q6ZTA4	1	No	Yes	No
TRIM77	HGNC:34228	I1YAP6	1	No	Yes	No
UNK	HGNC:29369	Q9C0B0	1	No	Yes	No
VPS11	HGNC:14583	Q9H270	1	No	Yes	No
VPS8	HGNC:29122	Q8N3P4	1	No	Yes	No
ZFPL1	HGNC:12868	O95159	1	No	Yes	No
ANKRD9	HGNC:20096	Q96BM1	1	No	Yes	No
APPBP2	HGNC:622	Q92624	1	No	Yes	No
ARID1A	HGNC:11110	O14497	1	No	Yes	No
ARID1B	HGNC:18040	Q8NFD5	2	No	Yes	Yes
ARMC5	HGNC:25781	Q96C12	1	No	Yes	No
BTBD10	HGNC:21445	Q9BSF8	1	No	Yes	No
DCAF4L1	HGNC:27723	Q3SXM0	1	No	Yes	No
ECT2L	HGNC:21118	Q008S8	1	No	Yes	No
ELOA2	HGNC:30771	Q8IYF1	1	No	Yes	No
ELOA3P	HGNC:24617	Q8NG57	1	No	Yes	No
FBXO16	HGNC:13618	Q8IX29	1	No	Yes	No
FBXO38	HGNC:28844	Q6PIJ6	1	No	Yes	No
FBXO43	HGNC:28521	Q4G163	1	No	Yes	No
FBXO47	HGNC:31969	Q5MNV8	1	No	Yes	No
FBXO5	HGNC:13584	Q9UKT4	1	No	Yes	No
KBTBD11	HGNC:29104	O94819	1	No	Yes	No
KCNRG	HGNC:18893	Q8N5I3	1	No	Yes	No
KCTD1	HGNC:18249	Q719H9	1	No	Yes	No
KCTD12	HGNC:14678	Q96CX2	1	No	Yes	No
KCTD14	HGNC:23295	Q9BQ13	1	No	Yes	No
KCTD15	HGNC:23297	Q96SI1	1	No	Yes	No
KCTD16	HGNC:29244	Q68DU8	1	No	Yes	No
KCTD18	HGNC:26446	Q6PI47	1	No	Yes	No
KCTD19	HGNC:24753	Q17RG1	1	No	Yes	No
KCTD20	HGNC:21052	Q7Z5Y7	1	No	Yes	No
KCTD4	HGNC:23227	Q8WVF5	1	No	Yes	No
KCTD7	HGNC:21957	Q96MP8	1	No	Yes	No
KCTD8	HGNC:22394	Q6ZWB6	1	No	Yes	No
KLHDC10	HGNC:22194	Q6PID8	1	No	Yes	No
KLHDC2	HGNC:20231	Q9Y2U9	1	No	Yes	No
KLHDC3	HGNC:20704	Q9BQ90	1	No	Yes	No
KLHL33	HGNC:31952	A6NCF5	1	No	Yes	No
LMO7	HGNC:6646	Q8WWI1	1	No	Yes	No
LRRC14	HGNC:20419	Q15048	1	No	Yes	No
LRRC28	HGNC:28355	Q86X40	1	No	Yes	No
LRRC29	HGNC:13605	Q8WV35	1	No	Yes	No
LRRC42	HGNC:28792	Q9Y546	1	No	Yes	No
LRRC58	HGNC:26968	Q96CX6	1	No	Yes	No
MAGEA1	HGNC:6796	P43355	1	No	Yes	No
MAGEA10	HGNC:6797	P43363	1	No	Yes	No
MAGEA11	HGNC:6798	P43364	1	No	Yes	No
MAGEA12	HGNC:6799	P43365	1	No	Yes	No
MAGEA4	HGNC:6802	P43358	1	No	Yes	No
MAGEA8	HGNC:6806	P43361	1	No	Yes	No
MAGEA9B	HGNC:31909	P43362	1	No	Yes	No
MAGEB1	HGNC:6808	P43366	1	No	Yes	No
MAGEB10	HGNC:25377	Q96LZ2	1	No	Yes	No
MAGEB16	HGNC:21188	A2A368	1	No	Yes	No
MAGEB3	HGNC:6810	O15480	1	No	Yes	No
MAGEB4	HGNC:6811	O15481	1	No	Yes	No
MAGEB5	HGNC:23795	Q9BZ81	1	No	Yes	No
MAGEB6	HGNC:23796	Q8N7X4	1	No	Yes	No
MAGEC1	HGNC:6812	O60732	1	No	Yes	No
MAGEC3	HGNC:23798	Q8TD91	1	No	Yes	No
MAGED2	HGNC:16353	Q9UNF1	1	No	Yes	No
TRO	HGNC:12326	Q12816	1	No	Yes	No
MAGEE2	HGNC:24935	Q8TD90	1	No	Yes	No
MAGEH1	HGNC:24092	Q9H213	1	No	Yes	No
NCCRP1	HGNC:33739	Q6ZVX7	1	No	Yes	No
NDN	HGNC:7675	Q99608	1	No	Yes	No
PCMTD1	HGNC:30483	Q96MG8	1	No	Yes	No
PCMTD2	HGNC:15882	Q9NV79	1	No	Yes	No
PRAME	HGNC:9336	P78395	1	No	Yes	No
SLX4	HGNC:23845	Q8IY92	1	No	Yes	No
TOR1AIP2	HGNC:24055	Q8NFQ8|Q9H496	1	No	Yes	No
TSPAN17	HGNC:13594	Q96FV3	1	No	Yes	No
ZSWIM5	HGNC:29299	Q9P217	1	No	Yes	No
ZSWIM8	HGNC:23528	A7E2V4	1	No	Yes	No
UBE2O	HGNC:29554	Q9C0C9	1	No	No	Yes
KITLG	HGNC:6343	P21583	1	No	No	Yes
PIAS2	HGNC:17311	O75928	1	No	No	Yes
SHARPIN	HGNC:25321	Q9H0F6	1	No	No	Yes
TRAF1	HGNC:12031	Q13077	1	No	No	Yes
CCAR1	HGNC:24236	Q8IX12	1	No	No	Yes
PIAS4	HGNC:17002	Q8N2W9	1	No	No	Yes
RAD23A	HGNC:9812	P54725	1	No	No	Yes
IL17RB	HGNC:18015	Q9NRM6	1	No	No	Yes
PINK1	HGNC:14581	Q9BXM7	1	No	No	Yes
DYRK2	HGNC:3093	Q92630	1	No	No	Yes
BIRC6	HGNC:13516	Q9NR09	1	No	No	Yes
HDAC6	HGNC:14064	Q9UBN7	1	No	No	Yes
IRAK1	HGNC:6112	P51617	1	No	No	Yes
MPG	HGNC:7211	P29372	2	No	No	Yes
SIVA1	HGNC:17712	O15304	1	No	No	Yes
SQSTM1	HGNC:11280	Q13501	1	No	No	Yes
UBL4A	HGNC:12505	P11441	1	No	No	Yes
CDC34	HGNC:1734	P49427	2	No	No	Yes
IRAK4	HGNC:17967	Q9NWZ3	1	No	No	Yes
LATS1	HGNC:6514	O95835	1	No	No	Yes
PARP1	HGNC:270	P09874	1	No	No	Yes
STAMBP	HGNC:16950	O95630	1	No	No	Yes
LHX1	HGNC:6593	P48742	1	No	No	Yes
PAXIP1	HGNC:8624	Q6ZW49	1	No	No	Yes
EPS8L3	HGNC:21297	Q8TE67	1	No	No	Yes
F12	HGNC:3530	P00748	1	No	No	Yes
TANK	HGNC:11562	Q92844	2	No	No	Yes
TRIB3	HGNC:16228	Q96RU7	1	No	No	Yes
DDX58	HGNC:19102	O95786	1	No	No	Yes
FAF2	HGNC:24666	Q96CS3	1	No	No	Yes
NAT10	HGNC:29830	Q9H0A0	1	No	No	Yes
PRC1	HGNC:9341	O43663	2	No	No	Yes
MALT1	HGNC:6819	Q9UDY8	1	No	No	Yes
UCHL1	HGNC:12513	P09936	1	No	No	Yes
PTPA	HGNC:9308	Q15257	1	No	No	Yes
RSAD2	HGNC:30908	Q8WXG1	1	No	No	Yes
TNFAIP3	HGNC:11896	P21580	1	No	No	Yes
TOM1	HGNC:11982	O60784	1	No	No	Yes
UBE2G1	HGNC:12482	P62253	1	No	No	Yes
