# Supplementary material for: Expanding PROTACtable genome universe of E3 ligases
Source: Nat Commun. 2023 Oct 16;14:6509. doi: 10.1038/s41467-023-42233-2 (PMC10579327; doi:10.1038/s41467-023-42233-2)
Supplement: Supplementary file 6 — Source Data [file 41467_2023_42233_MOESM6_ESM.xlsx]

## Sheet: Fig1a
Gene	index
AHCTF1	1
ODAD2	1
BAZ1A	1
BAZ1B	1
BPTF	1
C10orf90	2
CHD3	1
CHD4	1
CHD6	1
DIDO1	1
DPF1	1
DPF2	1
DPF3	1
FYCO1	1
GTF2H2C	1
ING2	1
ING3	1
ING5	1
INTS12	1
JADE1	1
JADE2	1
KAT6A	1
KDM2A	3
KDM5A	1
KDM5B	1
KDM5C	1
KDM5D	1
KDM7A	1
KMT2C	1
KMT2D	1
LONRF1	2
LONRF2	2
LONRF3	2
MTF2	1
NSD1	1
NUP62	1
PDZRN4	2
PHF1	1
PHF10	1
PHF14	1
PHF2	1
PHF21A	1
PHF8	1
PPARA	2
RFPL4B	2
RMND5A	1
RNF145	3
RNF148	2
RNF151	2
RNF157	3
RNF165	3
RNF175	2
RNF212	3
RNF215	2
RNF222	1
RNF32	2
RNF39	3
RNF44	2
RNFT2	2
RSPRY1	2
SCAF11	1
SH3RF2	3
TAF3	1
TRAF4	4
TRIM10	2
TRIM16	2
TRIM48	2
TRIM52	3
TRIM55	2
TRIM60	2
TRIM61	2
TRIM66	1
TRIM69	4
TRIM7	4
UPF1	1
WDSUB1	2
NSD2	1
NSD3	1
AAMP	1
ABTB2	2
AHI1	1
APAF1	1
ARPC1A	1
ARPC1B	1
ASB14	3
ATG16L2	1
ATG5	1
BACH1	1
BACH2	1
BCL6	1
BOP1	1
BRWD3	1
BTBD1	3
BTBD11	1
BTBD18	1
BTBD19	1
BTBD2	2
BTBD3	2
BTBD6	3
BTBD7	1
BTBD8	1
BUB3	1
C17orf78	1
CCIN	2
CDC20B	1
CDC40	1
CDRT1	2
CHAF1B	1
COPA	1
COPB2	1
CORO1A	1
CORO1B	1
CORO1C	1
CORO2A	1
CORO2B	1
CORO6	1
DAW1	1
DCAF12L1	2
DCAF12L2	2
DCAF4L2	2
DCAF8L1	2
DCAF8L2	2
DENND3	1
DLG4	1
DMWD	1
DMXL1	1
DMXL2	1
DNAI1	1
DNAI2	1
DPH7	1
DYNC1I1	1
DYNC1I2	1
EFCAB8	1
EIF3I	1
ELP2	1
EML1	1
EML2	1
EML3	1
EML4	1
EML5	1
EML6	1
ENC1	2
FBXL8	3
FBXO48	2
FBXW9	3
FEM1C	3
GEMIN5	1
GNB1	1
GNB1L	1
GNB3	1
GNB4	1
GNB5	1
GTF3C1	1
GTF3C2	1
GZF1	1
HIC1	1
HIC2	1
HIRA	1
IBTK	2
IFT122	1
IFT172	1
IFT80	1
IPP	2
IVNS1ABP	2
KBTBD12	2
KBTBD2	2
KBTBD3	2
KBTBD4	2
KBTBD6	2
KBTBD8	3
KCTD10	4
KCTD17	3
KCTD2	2
KCTD3	2
KCTD9	3
WDR97	1
KIF21A	1
KIF21B	1
KLHL1	2
KLHL14	2
KLHL15	4
KLHL18	3
KLHL23	2
KLHL24	3
KLHL25	4
KLHL26	2
KLHL28	2
KLHL29	2
KLHL30	2
KLHL31	2
KLHL32	2
KLHL34	2
KLHL35	2
KLHL36	3
KLHL38	2
KLHL4	2
KLHL5	2
KLHL6	3
LLGL1	1
LRWD1	1
LYST	1
LZTR1	2
MAPKBP1	1
MED16	1
MIOS	1
MLST8	1
MPP7	1
MYNN	1
NACC2	1
NBEAL1	1
NBEAL2	1
NEDD1	1
NOL10	1
NSMAF	1
NUP37	1
NWD1	1
PAAF1	1
PAK1IP1	1
PAM16	1
PATZ1	1
PEX7	1
PIK3R4	1
PLRG1	1
POC1A	1
PPP2R2A	1
PPP2R2B	1
PPP2R2C	1
PPP2R2D	1
PPWD1	1
PREB	1
PRPF4	1
PWP2	1
RAB40A	3
RAB40AL	3
RAB40B	3
RAE1	1
RCBTB2	2
RPTOR	1
RRP9	1
SCAP	1
SEC13	1
SEC31A	1
SEC31B	1
SEH1L	1
SETMAR	1
SHKBP1	2
SKP1	1
SPAG16	1
SPOPL	3
SSR3	1
STRAP	1
STRN	1
STRN3	1
STRN4	1
STXBP5	1
STXBP5L	1
TAF5L	1
TBC1D31	1
TBL1Y	1
TBL2	1
TBL3	1
ELOA	2
TEP1	1
THOC3	1
THOC6	1
TLE4	1
TLE6	1
TMEM183A	1
EIPR1	1
UTP15	1
UTP18	1
WDFY1	1
WDFY2	1
WDFY3	1
WDFY4	1
WDHD1	2
WDR1	1
WDR13	1
CFAP52	1
WDR17	1
WDR18	1
WDR20	1
WDR24	1
WDR25	1
WDR27	1
WDR3	1
WDR31	1
WDR33	1
DYNC2I2	1
WDR36	1
WDR37	1
WDR38	1
WDR4	1
WDR41	1
WDR43	1
WDR44	1
WDR45	1
WDR45B	1
WDR47	1
WDR48	1
WDR49	1
WDR54	1
WDR55	1
WDR6	1
DYNC2I1	1
WDR62	1
DNAI3	1
WDR64	1
CFAP251	1
WDR7	1
WDR70	1
WDR72	1
WDR74	1
WDR75	1
WDR77	1
DNAI4	1
WDR81	1
WDR83	1
WDR86	1
WDR87	1
WDR88	1
WDR89	1
WDR90	1
WDR91	1
DNAAF10	1
WIPI2	1
WRAP53	1
WRAP73	1
ZBTB1	1
ZBTB10	1
ZBTB11	1
ZBTB14	1
ZBTB16	1
ZBTB17	1
ZBTB2	1
ZBTB20	1
ZBTB21	1
ZBTB22	1
ZBTB24	1
ZBTB25	1
ZBTB3	1
ZBTB33	1
ZBTB34	1
ZBTB37	1
ZBTB38	1
ZBTB39	1
ZBTB4	1
ZBTB40	1
ZBTB41	1
ZBTB42	1
ZBTB43	1
ZBTB44	1
ZBTB45	1
ZBTB46	1
ZBTB47	1
ZBTB48	1
ZBTB49	1
ZBTB5	1
ZBTB6	1
ZBTB7A	1
ZBTB7B	1
ZBTB7C	1
ZBTB8A	1
ZBTB8B	1
ZBTB9	1
ZNF106	1
ZNF131	1
ZNF474	1
AIRE	2
AMFR	6
AREL1	4
ARIH1	5
ARIH2	5
AURKA	3
BARD1	6
BFAR	4
BIRC2	6
BIRC3	6
BIRC7	5
BMI1	6
BRAP	5
BRCA1	6
CADPS2	2
CAP1	2
CAPS2	2
CBL	6
CBLB	6
CBLC	5
CBLL1	4
CBX4	2
CCNB1IP1	5
CHFR	6
CNOT4	5
CRBN	6
CREBBP	2
CUL9	2
DCUN1D1	2
DCUN1D2	2
DCUN1D3	2
DCUN1D5	2
DTX1	4
DTX2	4
DTX3	4
DTX3L	5
DTX4	4
DZIP3	5
E4F1	3
EP300	3
FANCL	4
FBXL19	6
FUS	2
G2E3	4
HACE1	6
HECTD1	5
HECTD2	5
HECTD3	6
HECTD4	4
HECW1	5
HECW2	5
HERC1	5
HERC2	6
HERC3	4
HERC4	5
HERC5	5
HERC6	4
HLTF	5
HUWE1	6
ING1	2
ING4	3
IRF2BP1	2
IRF2BPL	3
ITCH	6
KAT2B	2
KCMF1	2
KDM2B	5
KMT2A	2
KMT2B	2
LITAF	2
LNX1	5
LRSAM1	5
LTN1	4
MAP3K1	5
MARCHF1	6
MARCHF10	4
MARCHF11	5
MARCHF2	6
MARCHF3	4
MARCHF4	5
MARCHF5	6
MARCHF6	5
MARCHF7	5
MARCHF8	6
MARCHF9	6
MDM2	6
MDM4	4
MGRN1	5
MIB1	6
MIB2	6
MID1	6
MID2	3
MKRN1	6
MNAT1	3
MSL2	5
MUL1	6
MYCBP2	5
MYLIP	5
RNF138	6
NEDD4	5
NEDD4L	6
NEURL1B	5
NEURL3	4
NFX1	2
NHLRC1	5
NOSIP	5
NSMCE1	4
NSMCE2	2
OSTM1	3
PAF1	2
PAM	2
PRKN	6
PCGF1	4
PCGF2	3
PCGF3	3
PDLIM2	3
PDZRN3	5
PELI1	6
PELI2	4
PELI3	5
PEX10	4
PEX12	4
PEX2	3
PHRF1	3
PJA1	6
PJA2	6
PML	5
PPARG	3
PPIL2	5
PRPF19	4
RABGEF1	2
RAD18	6
RAG1	5
RANBP2	2
RASD2	2
RBBP6	5
RBCK1	6
RBX1	6
RC3H1	4
RC3H2	4
RCHY1	6
RFFL	6
RFPL4A	4
COP1	6
RFWD3	5
RING1	5
RLIM	6
RNF10	3
RNF103	4
RNF11	5
RNF111	6
RNF113A	3
RNF113B	3
RNF114	4
RNF115	6
RNF121	3
RNF122	3
RNF123	6
RNF125	6
RNF126	6
RNF128	6
RNF13	5
RNF130	5
RNF133	4
RNF135	5
NARF	2
RNF139	5
RNF14	5
RNF141	3
RNF144B	5
RNF146	6
RNF150	3
RNF152	5
RNF166	3
RNF167	5
RNF168	6
RNF170	5
RNF180	5
RNF181	5
RNF182	5
RNF185	6
RNF186	4
RNF19A	6
RNF19B	5
RNF2	6
RNF20	5
RNF208	4
RNF213	5
RNF216	6
RNF217	4
RNF220	5
RNF24	3
RNF25	5
RNF26	5
RNF31	6
RNF34	6
RNF38	5
RNF4	6
RNF40	5
RNF41	6
RNF43	5
RNF5	6
RNF6	6
RNF7	4
RNF8	6
RNFT1	4
RWDD3	2
SAG	4
SART1	2
SH3RF1	6
SH3RF3	2
SHPRH	5
SIAH1	6
SIAH2	6
SMURF1	6
SMURF2	6
SNURF	2
STC1	2
STUB1	6
SYVN1	6
TMEM129	4
TOPORS	5
TRAF2	6
TRAF3	6
TRAF3IP2	3
TRAF5	3
TRAF6	6
TRAF7	5
TRAIP	5
TRIM11	6
TRIM13	6
TRIM15	4
TRIM17	5
TRIM2	5
TRIM21	6
TRIM22	5
TRIM23	4
TRIM24	5
TRIM25	6
TRIM26	5
TRIM27	6
TRIM28	6
TRIM3	4
TRIM31	5
TRIM32	6
TRIM33	5
TRIM34	3
TRIM35	4
TRIM36	5
TRIM37	5
TRIM38	5
TRIM39	5
TRIM4	5
TRIM40	4
TRIM41	6
TRIM43	3
TRIM45	3
TRIM46	4
TRIM47	4
TRIM5	5
TRIM50	5
TRIM51	3
TRIM54	3
TRIM56	5
TRIM59	4
TRIM6	5
TRIM62	5
TRIM63	6
TRIM65	4
TRIM68	4
TRIM71	5
TRIM72	3
TRIM73	3
TRIM74	3
TRIM8	5
TRIM9	5
TRIP12	5
TTC3	5
UBE3A	6
UBE3B	4
UBE3C	6
UBE3D	4
UBE4A	5
UBE4B	6
UBOX5	4
UBR1	5
UBR2	5
UBR3	4
UBR4	5
UBR5	6
UBR7	5
UFL1	2
UHRF1	6
UHRF2	6
VPS18	4
VPS41	3
WWP1	6
WWP2	6
XIAP	6
ZFP91	3
ZMIZ1	2
ZMIZ2	2
ZNF230	2
CBLL2	4
ZNRF1	6
ZNRF2	5
ZNRF3	4
ZNRF4	4
ZSWIM2	5
ABTB1	3
AHR	4
AMBRA1	4
ANAPC1	2
ANAPC10	2
ANAPC11	5
ANAPC13	2
ANAPC2	3
ANAPC4	2
ANAPC5	2
ANAPC7	2
APC2	2
ARNT	2
ASB1	4
ASB11	5
ASB12	4
ASB15	4
ASB2	4
ASB3	5
ASB4	5
ASB6	4
ASB7	4
ASB8	5
ASB9	5
ATG16L1	3
BCL6B	3
BRWD1	3
BTBD9	2
BTRC	6
CCNF	5
CDC16	2
CDC20	5
CDC23	2
CDC26	2
CDC27	2
CDCA3	3
CDH1	3
CIAO1	3
CISH	5
CORO7	2
CSTF1	2
CUL1	2
CUL2	2
CUL3	2
CUL4A	2
CUL4B	2
CUL5	2
CUL7	2
DCAF10	4
DCAF11	5
DCAF12	5
DCAF13	4
DCAF15	5
DCAF16	5
DCAF17	4
DCAF4	5
DCAF5	4
DCAF6	4
DCAF7	4
DCAF8	5
DDB1	3
DDB2	6
DTL	6
EED	3
ERCC8	4
FBXL12	6
FBXL14	6
FBXL15	5
FBXL17	5
FBXL2	6
FBXL20	4
FBXL21P	5
FBXL3	5
FBXL4	4
FBXL5	5
FBXL6	5
FBXL7	5
FBXO10	5
FBXO11	6
FBXO15	5
FBXO17	4
FBH1	5
FBXO2	6
FBXO22	6
FBXO25	5
FBXO27	5
FBXO28	4
FBXO3	5
FBXO30	5
FBXO31	5
FBXO32	6
FBXO33	5
FBXO4	6
FBXO40	5
FBXO42	5
FBXO44	5
FBXO45	6
FBXO6	6
FBXO7	6
FBXO8	4
FBXO9	5
FBXW10	5
FBXW11	6
FBXW2	5
FBXW4	3
FBXW5	6
FBXW7	6
FBXW8	5
FEM1B	4
FZR1	5
GAN	6
GNB2	3
RACK1	4
GRWD1	3
HOXB4	2
KATNB1	3
KBTBD13	4
KBTBD7	3
KCTD11	5
KCTD13	5
KCTD21	4
KCTD5	4
KCTD6	4
KEAP1	6
KLHL10	5
KLHL11	5
KLHL12	6
KLHL13	5
KLHL17	5
KLHL2	6
KLHL20	6
KLHL21	5
KLHL22	5
KLHL3	5
KLHL40	4
KLHL41	3
KLHL42	5
KLHL7	5
KLHL8	5
KLHL9	5
LRR1	4
LRRC41	4
MED8	4
NACC1	2
NEDD8	2
NEURL2	5
NLE1	3
NUP43	3
PAFAH1B1	3
PHIP	3
PLAA	2
POC1B	3
PWP1	3
RAB40C	5
RBBP4	3
RBBP5	3
RBBP7	3
RCBTB1	3
REN	2
RHOBTB1	4
RHOBTB2	3
RHOBTB3	4
RICTOR	3
SKP2	6
SMU1	3
SNRNP40	3
SOCS1	6
SOCS2	5
SOCS3	6
SOCS4	5
SOCS5	5
SOCS6	5
SOCS7	5
SPOP	6
SPSB1	4
SPSB2	5
SPSB4	4
TAF5	2
TBL1X	3
TBL1XR1	2
ELOC	2
ELOB	2
TLE1	3
TLE2	3
TLE3	3
TMF1	2
TNFAIP1	5
TRPC4AP	5
VHL	6
DCAF1	6
WDR11	2
WDR12	3
WDR26	3
WDR5	3
WDR53	3
WDR59	3
WDR5B	4
WDR61	4
WDR76	3
WDR82	3
WDTC1	4
WSB1	5
WSB2	4
ZBTB18	2
ZC3HC1	3
DCST1	2
MEX3C	3
MKRN2	3
MKRN3	3
RNF144A	3
RNF149	3
RNF187	3
TRIM58	3
ZNF598	2
RNF169	2
TRIML1	2
RNF183	3
ANKIB1	2
DET1	4
FEM1A	2
UNKL	2
ZYG11A	2
ZER1	2
ZYG11B	2
MAGEF1	2
FBXL13	2
FBXL16	2
FBXL18	3
FBXL22	3
FBXO21	3
FBXO24	2
FBXO34	3
FBXO36	2
FBXO39	2
FBXO41	2
FBXO46	2
FBXW12	3
MAGEB18	2
MAGEB2	2
MAGED4B	2
MAGEE1	2
MAGEL2	2
MAGEA3	2
MAGEA6	2
MAGEC2	2
PCGF6	2
ASB10	2
ASB13	2
ASB16	2
ASB17	2
ASB18	2
ASB5	2
TULP4	2
SPSB3	3
MAGEA2	2
MAGED1	2
NEURL1	3
NSMCE3	2
BIRC8	1
CGRRF1	2
GID4	1
LNX2	2
MEFV	1
MEX3A	1
MEX3B	2
MEX3D	1
PCGF5	1
PHF7	1
RAPSN	1
RFPL1	1
RFPL3	1
RNF112	1
RNF17	1
RNF207	1
RNF214	1
OBI1	1
TRIM14	1
TRIM29	1
TRIM42	1
TRIM44	1
TRIM49	2
TRIM49B	1
TRIM49D2	1
TRIM64	1
TRIM67	1
TRIM77	1
UNK	1
VPS11	1
VPS8	1
ZFPL1	1
ANKRD9	1
APPBP2	1
ARID1A	1
ARID1B	2
ARMC5	1
BTBD10	1
DCAF4L1	1
ECT2L	1
ELOA2	1
ELOA3P	1
FBXO16	1
FBXO38	1
FBXO43	1
FBXO47	1
FBXO5	1
KBTBD11	1
KCNRG	1
KCTD1	1
KCTD12	1
KCTD14	1
KCTD15	1
KCTD16	1
KCTD18	1
KCTD19	1
KCTD20	1
KCTD4	1
KCTD7	1
KCTD8	1
KLHDC10	1
KLHDC2	1
KLHDC3	1
KLHL33	1
LMO7	1
LRRC14	1
LRRC28	1
LRRC29	1
LRRC42	1
LRRC58	1
MAGEA1	1
MAGEA10	1
MAGEA11	1
MAGEA12	1
MAGEA4	1
MAGEA8	1
MAGEA9B	1
MAGEB1	1
MAGEB10	1
MAGEB16	1
MAGEB3	1
MAGEB4	1
MAGEB5	1
MAGEB6	1
MAGEC1	1
MAGEC3	1
MAGED2	1
TRO	1
MAGEE2	1
MAGEH1	1
NCCRP1	1
NDN	1
PCMTD1	1
PCMTD2	1
PRAME	1
SLX4	1
TOR1AIP2	1
TSPAN17	1
ZSWIM5	1
ZSWIM8	1
UBE2O	1
KITLG	1
PIAS2	1
SHARPIN	1
TRAF1	1
CCAR1	1
PIAS4	1
RAD23A	1
IL17RB	1
PINK1	1
DYRK2	1
BIRC6	1
HDAC6	1
IRAK1	1
MPG	2
SIVA1	1
SQSTM1	1
UBL4A	1
CDC34	2
IRAK4	1
LATS1	1
PARP1	1
STAMBP	1
LHX1	1
PAXIP1	1
EPS8L3	1
F12	1
TANK	2
TRIB3	1
DDX58	1
FAF2	1
NAT10	1
PRC1	2
MALT1	1
UCHL1	1
PTPA	1
RSAD2	1
TNFAIP3	1
TOM1	1
UBE2G1	1

## Sheet: Fig2a
symbol	Drug (1: identified; 0: not)	Electrophile	ChEMBL	total	Type	ligandable
AHR	1	1	1	3	E3drug	Yes
APAF1	1	1	1	3	E3drug	Yes
ARID1A	1	1	0	2	E3drug	Yes
ARNT	1	1	1	3	E3drug	Yes
ARPC1B	1	1	1	3	E3drug	Yes
ATG16L1	1	1	0	2	E3drug	Yes
ATG5	1	1	0	2	E3drug	Yes
AURKA	1	1	1	3	E3drug	Yes
BACH1	1	1	1	3	E3drug	Yes
BARD1	1	0	0	1	E3drug	Yes
BCL6	1	0	1	2	E3drug	Yes
BIRC2	1	1	1	3	E3drug	Yes
BIRC3	1	1	1	3	E3drug	Yes
BIRC7	1	0	1	2	E3drug	Yes
BPTF	1	1	1	3	E3drug	Yes
BRCA1	1	1	1	3	E3drug	Yes
CADPS2	1	0	0	1	E3drug	Yes
CBL	1	1	0	2	E3drug	Yes
CBLB	1	0	0	1	E3drug	Yes
CBLC	1	1	0	2	E3drug	Yes
CDH1	1	1	1	3	E3drug	Yes
CHD4	1	1	1	3	E3drug	Yes
CISH	1	0	0	1	E3drug	Yes
COP1	1	1	0	2	E3drug	Yes
CORO7	1	1	0	2	E3drug	Yes
CRBN	1	1	1	3	E3drug	Yes
CREBBP	1	1	1	3	E3drug	Yes
CUL4A	1	1	1	3	E3drug	Yes
DCAF4	1	1	0	2	E3drug	Yes
DDB1	1	1	1	3	E3drug	Yes
DLG4	1	0	1	2	E3drug	Yes
DYRK2	1	0	1	2	E3drug	Yes
ECT2L	1	0	0	1	E3drug	Yes
EED	1	1	1	3	E3drug	Yes
EML4	1	1	1	3	E3drug	Yes
EP300	1	1	1	3	E3drug	Yes
F12	1	0	1	2	E3drug	Yes
FBXL17	1	1	0	2	E3drug	Yes
FBXL19	1	1	0	2	E3drug	Yes
FBXO41	1	0	0	1	E3drug	Yes
FBXW7	1	0	0	1	E3drug	Yes
FUS	1	1	0	2	E3drug	Yes
GNB3	1	0	0	1	E3drug	Yes
HDAC6	1	1	1	3	E3drug	Yes
HERC2	1	1	0	2	E3drug	Yes
IRAK1	1	1	1	3	E3drug	Yes
IRAK4	1	1	1	3	E3drug	Yes
KAT2B	1	0	1	2	E3drug	Yes
KDM2A	1	1	1	3	E3drug	Yes
KDM5A	1	1	1	3	E3drug	Yes
KDM5B	1	1	1	3	E3drug	Yes
KDM5C	1	1	1	3	E3drug	Yes
KDM5D	1	0	0	1	E3drug	Yes
KDM7A	1	0	1	2	E3drug	Yes
KEAP1	1	1	1	3	E3drug	Yes
KMT2A	1	1	1	3	E3drug	Yes
KMT2C	1	1	1	3	E3drug	Yes
KMT2D	1	1	1	3	E3drug	Yes
LATS1	1	1	1	3	E3drug	Yes
MAGEA1	1	0	0	1	E3drug	Yes
MAGEA12	1	0	0	1	E3drug	Yes
MAGEA3	1	0	0	1	E3drug	Yes
MAGEA4	1	0	1	2	E3drug	Yes
MAGEC1	1	0	0	1	E3drug	Yes
MAGEC2	1	0	0	1	E3drug	Yes
MALT1	1	1	1	3	E3drug	Yes
MAP3K1	1	1	1	3	E3drug	Yes
MARCHF8	1	0	0	1	E3drug	Yes
MDM2	1	1	1	3	E3drug	Yes
MDM4	1	1	1	3	E3drug	Yes
MEX3C	1	0	0	1	E3drug	Yes
MID1	1	1	0	2	E3drug	Yes
MLST8	1	1	1	3	E3drug	Yes
MPG	1	1	1	3	E3drug	Yes
MYLIP	1	0	0	1	E3drug	Yes
NEDD4	1	0	1	2	E3drug	Yes
NEDD4L	1	1	0	2	E3drug	Yes
NEDD8	1	0	1	2	E3drug	Yes
NSD2	1	1	1	3	E3drug	Yes
PAM	1	1	1	3	E3drug	Yes
PARP1	1	1	1	3	E3drug	Yes
PHF8	1	1	1	3	E3drug	Yes
PIK3R4	1	1	1	3	E3drug	Yes
PML	1	1	0	2	E3drug	Yes
PPARA	1	0	1	2	E3drug	Yes
PPARG	1	0	1	2	E3drug	Yes
PPP2R2A	1	1	1	3	E3drug	Yes
PTPA	1	1	1	3	E3drug	Yes
RACK1	1	1	0	2	E3drug	Yes
RBX1	1	1	0	2	E3drug	Yes
REN	1	0	1	2	E3drug	Yes
RFPL4B	1	0	0	1	E3drug	Yes
RICTOR	1	1	1	3	E3drug	Yes
RNF112	1	0	0	1	E3drug	Yes
RNF43	1	0	0	1	E3drug	Yes
RNF8	1	1	0	2	E3drug	Yes
RPTOR	1	1	1	3	E3drug	Yes
SAG	1	0	0	1	E3drug	Yes
SCAP	1	1	0	2	E3drug	Yes
SIAH1	1	1	0	2	E3drug	Yes
SIVA1	1	1	0	2	E3drug	Yes
SKP1	1	1	1	3	E3drug	Yes
SOCS1	1	0	0	1	E3drug	Yes
SOCS3	1	0	0	1	E3drug	Yes
SOCS6	1	1	0	2	E3drug	Yes
SPOPL	1	0	0	1	E3drug	Yes
SPSB2	1	0	1	2	E3drug	Yes
SQSTM1	1	1	1	3	E3drug	Yes
STRAP	1	1	0	2	E3drug	Yes
TBL1XR1	1	1	1	3	E3drug	Yes
TEP1	1	0	0	1	E3drug	Yes
TLE3	1	1	0	2	E3drug	Yes
TNFAIP1	1	0	0	1	E3drug	Yes
TNFAIP3	1	1	1	3	E3drug	Yes
TRAF1	1	0	0	1	E3drug	Yes
TRAF3IP2	1	0	0	1	E3drug	Yes
TRIB3	1	1	0	2	E3drug	Yes
TRIM13	1	1	0	2	E3drug	Yes
TRIM24	1	1	1	3	E3drug	Yes
TRIM5	1	1	0	2	E3drug	Yes
UBR1	1	1	0	2	E3drug	Yes
UBR4	1	1	1	3	E3drug	Yes
UCHL1	1	0	1	2	E3drug	Yes
VHL	1	1	1	3	E3drug	Yes
WDR5	1	1	1	3	E3drug	Yes
XIAP	1	1	1	3	E3drug	Yes
ZBTB22	1	0	0	1	E3drug	Yes
KCTD5	0	1	0	1	E3cova	Yes
TRIM33	0	1	1	2	E3chem	Yes
LLGL1	0	1	0	1	E3cova	Yes
TRIM65	0	1	0	1	E3cova	Yes
ARIH1	0	1	0	1	E3cova	Yes
BOP1	0	1	0	1	E3cova	Yes
FBXO2	0	1	0	1	E3cova	Yes
RNF40	0	1	0	1	E3cova	Yes
CUL7	0	1	0	1	E3cova	Yes
DTL	0	1	0	1	E3cova	Yes
TBL3	0	1	0	1	E3cova	Yes
UBE2O	0	1	1	2	E3chem	Yes
NARF	0	1	0	1	E3cova	Yes
ELOA	0	1	0	1	E3cova	Yes
UBR7	0	1	0	1	E3cova	Yes
ABTB1	0	1	0	1	E3cova	Yes
HUWE1	0	1	1	2	E3chem	Yes
NSD1	0	1	1	2	E3chem	Yes
PIAS4	0	1	0	1	E3cova	Yes
PWP2	0	1	0	1	E3cova	Yes
WDR47	0	1	0	1	E3cova	Yes
BIRC6	0	1	0	1	E3cova	Yes
BUB3	0	1	0	1	E3cova	Yes
CBLL1	0	1	0	1	E3cova	Yes
CORO1C	0	1	0	1	E3cova	Yes
DCAF16	0	1	0	1	E3cova	Yes
HECTD1	0	1	0	1	E3cova	Yes
SH3RF1	0	1	0	1	E3cova	Yes
TRIM56	0	1	0	1	E3cova	Yes
UBE3B	0	1	0	1	E3cova	Yes
DCAF1	0	1	0	1	E3cova	Yes
WDHD1	0	1	1	2	E3chem	Yes
WDR45B	0	1	0	1	E3cova	Yes
MARCHF5	0	1	0	1	E3cova	Yes
ARIH2	0	1	0	1	E3cova	Yes
ODAD2	0	1	0	1	E3cova	Yes
ARMC5	0	1	0	1	E3cova	Yes
ASB1	0	1	0	1	E3cova	Yes
BAZ1A	0	1	1	2	E3chem	Yes
BAZ1B	0	1	1	2	E3chem	Yes
BRAP	0	1	0	1	E3cova	Yes
BTBD11	0	1	0	1	E3cova	Yes
CDC27	0	1	0	1	E3cova	Yes
COPA	0	1	0	1	E3cova	Yes
CUL9	0	1	1	2	E3chem	Yes
DCAF15	0	1	0	1	E3cova	Yes
DCUN1D3	0	1	1	2	E3chem	Yes
DMWD	0	1	0	1	E3cova	Yes
ERCC8	0	1	0	1	E3cova	Yes
FBXL15	0	1	0	1	E3cova	Yes
FBXO38	0	1	0	1	E3cova	Yes
GEMIN5	0	1	0	1	E3cova	Yes
GTF3C1	0	1	0	1	E3cova	Yes
HECTD4	0	1	0	1	E3cova	Yes
HERC4	0	1	0	1	E3cova	Yes
HIRA	0	1	0	1	E3cova	Yes
KCMF1	0	1	0	1	E3cova	Yes
KCTD3	0	1	0	1	E3cova	Yes
MIB1	0	1	0	1	E3cova	Yes
MTF2	0	1	0	1	E3cova	Yes
NOSIP	0	1	0	1	E3cova	Yes
PHIP	0	1	1	2	E3chem	Yes
PIAS2	0	1	0	1	E3cova	Yes
RANBP2	0	1	0	1	E3cova	Yes
RING1	0	1	0	1	E3cova	Yes
RNF213	0	1	0	1	E3cova	Yes
RNF220	0	1	0	1	E3cova	Yes
RNFT2	0	1	0	1	E3cova	Yes
SCAF11	0	1	0	1	E3cova	Yes
STRN4	0	1	0	1	E3cova	Yes
TAF5L	0	1	0	1	E3cova	Yes
TRIM25	0	1	0	1	E3cova	Yes
TRIM28	0	1	1	2	E3chem	Yes
TRIM3	0	1	0	1	E3cova	Yes
TRIM32	0	1	0	1	E3cova	Yes
TRIM36	0	1	0	1	E3cova	Yes
TRIM41	0	1	0	1	E3cova	Yes
TRIM72	0	1	0	1	E3cova	Yes
TRIP12	0	1	0	1	E3cova	Yes
UBE3A	0	1	0	1	E3cova	Yes
UBE3D	0	1	0	1	E3cova	Yes
UBR2	0	1	0	1	E3cova	Yes
UBR3	0	1	0	1	E3cova	Yes
UNK	0	1	0	1	E3cova	Yes
VPS8	0	1	0	1	E3cova	Yes
WDR55	0	1	0	1	E3cova	Yes
WDR75	0	1	0	1	E3cova	Yes
WDR77	0	1	1	2	E3chem	Yes
WDR90	0	1	0	1	E3cova	Yes
WIPI2	0	1	0	1	E3cova	Yes
ZBTB10	0	1	0	1	E3cova	Yes
ZBTB21	0	1	0	1	E3cova	Yes
ZBTB40	0	1	0	1	E3cova	Yes
ZSWIM8	0	1	0	1	E3cova	Yes
MARCHF6	0	1	0	1	E3cova	Yes
MARCHF7	0	1	0	1	E3cova	Yes
AAMP	0	1	0	1	E3cova	Yes
AHCTF1	0	1	0	1	E3cova	Yes
AHI1	0	1	0	1	E3cova	Yes
AMBRA1	0	1	0	1	E3cova	Yes
ANAPC1	0	1	0	1	E3cova	Yes
ANAPC10	0	1	0	1	E3cova	Yes
ANAPC11	0	1	0	1	E3cova	Yes
ANAPC2	0	1	0	1	E3cova	Yes
ANAPC4	0	1	0	1	E3cova	Yes
ANAPC5	0	1	0	1	E3cova	Yes
ANAPC7	0	1	0	1	E3cova	Yes
ANKIB1	0	1	0	1	E3cova	Yes
ANKRD9	0	1	0	1	E3cova	Yes
ARID1B	0	1	0	1	E3cova	Yes
ARPC1A	0	1	0	1	E3cova	Yes
ASB13	0	1	0	1	E3cova	Yes
ASB6	0	1	0	1	E3cova	Yes
BFAR	0	1	0	1	E3cova	Yes
BRWD1	0	1	1	2	E3chem	Yes
BTBD1	0	1	0	1	E3cova	Yes
BTBD10	0	1	0	1	E3cova	Yes
BTBD2	0	1	0	1	E3cova	Yes
BTBD8	0	1	0	1	E3cova	Yes
BTBD9	0	1	0	1	E3cova	Yes
BTRC	0	1	0	1	E3cova	Yes
CAP1	0	1	0	1	E3cova	Yes
CCAR1	0	1	0	1	E3cova	Yes
CCNF	0	1	0	1	E3cova	Yes
CDC16	0	1	0	1	E3cova	Yes
CDC20	0	1	1	2	E3chem	Yes
CDC23	0	1	0	1	E3cova	Yes
CDC34	0	1	0	1	E3cova	Yes
CDC40	0	1	0	1	E3cova	Yes
CGRRF1	0	1	0	1	E3cova	Yes
CHAF1B	0	1	0	1	E3cova	Yes
CHD3	0	1	0	1	E3cova	Yes
CHD6	0	1	0	1	E3cova	Yes
CIAO1	0	1	0	1	E3cova	Yes
CNOT4	0	1	1	2	E3chem	Yes
COPB2	0	1	0	1	E3cova	Yes
CORO1B	0	1	0	1	E3cova	Yes
CORO2A	0	1	0	1	E3cova	Yes
CSTF1	0	1	0	1	E3cova	Yes
CUL1	0	1	1	2	E3chem	Yes
CUL2	0	1	1	2	E3chem	Yes
CUL3	0	1	1	2	E3chem	Yes
CUL4B	0	1	1	2	E3chem	Yes
CUL5	0	1	0	1	E3cova	Yes
DCAF10	0	1	0	1	E3cova	Yes
DCAF12	0	1	0	1	E3cova	Yes
DCAF13	0	1	0	1	E3cova	Yes
DCAF6	0	1	0	1	E3cova	Yes
DCAF7	0	1	0	1	E3cova	Yes
DCAF8	0	1	0	1	E3cova	Yes
DCAF8L2	0	1	0	1	E3cova	Yes
DCUN1D1	0	1	1	2	E3chem	Yes
DCUN1D2	0	1	1	2	E3chem	Yes
DCUN1D5	0	1	1	2	E3chem	Yes
DDB2	0	1	0	1	E3cova	Yes
DDX58	0	1	0	1	E3cova	Yes
DENND3	0	1	0	1	E3cova	Yes
DIDO1	0	1	0	1	E3cova	Yes
DMXL1	0	1	0	1	E3cova	Yes
DMXL2	0	1	0	1	E3cova	Yes
DPF2	0	1	0	1	E3cova	Yes
DPH7	0	1	0	1	E3cova	Yes
DTX2	0	1	0	1	E3cova	Yes
DTX3L	0	1	1	2	E3chem	Yes
DYNC1I2	0	1	1	2	E3chem	Yes
DZIP3	0	1	0	1	E3cova	Yes
EIF3I	0	1	1	2	E3chem	Yes
ELP2	0	1	0	1	E3cova	Yes
EML2	0	1	0	1	E3cova	Yes
EML3	0	1	0	1	E3cova	Yes
FAF2	0	1	0	1	E3cova	Yes
FANCL	0	1	0	1	E3cova	Yes
FBXL12	0	1	0	1	E3cova	Yes
FBXL14	0	1	0	1	E3cova	Yes
FBXL16	0	1	0	1	E3cova	Yes
FBXL18	0	1	0	1	E3cova	Yes
FBXL20	0	1	0	1	E3cova	Yes
FBXL3	0	1	0	1	E3cova	Yes
FBXL6	0	1	0	1	E3cova	Yes
FBXO11	0	1	0	1	E3cova	Yes
FBXO17	0	1	0	1	E3cova	Yes
FBH1	0	1	0	1	E3cova	Yes
FBXO21	0	1	0	1	E3cova	Yes
FBXO22	0	1	0	1	E3cova	Yes
FBXO27	0	1	0	1	E3cova	Yes
FBXO28	0	1	0	1	E3cova	Yes
FBXO3	0	1	0	1	E3cova	Yes
FBXO30	0	1	0	1	E3cova	Yes
FBXO31	0	1	0	1	E3cova	Yes
FBXO42	0	1	0	1	E3cova	Yes
FBXO46	0	1	0	1	E3cova	Yes
FBXO5	0	1	0	1	E3cova	Yes
FBXO6	0	1	0	1	E3cova	Yes
FBXO7	0	1	0	1	E3cova	Yes
FBXO9	0	1	0	1	E3cova	Yes
FBXW11	0	1	0	1	E3cova	Yes
FBXW2	0	1	0	1	E3cova	Yes
FBXW4	0	1	0	1	E3cova	Yes
FBXW9	0	1	0	1	E3cova	Yes
FEM1B	0	1	0	1	E3cova	Yes
FEM1C	0	1	0	1	E3cova	Yes
FYCO1	0	1	0	1	E3cova	Yes
GAN	0	1	0	1	E3cova	Yes
GNB1	0	1	1	2	E3chem	Yes
GNB1L	0	1	0	1	E3cova	Yes
GNB2	0	1	0	1	E3cova	Yes
GNB4	0	1	0	1	E3cova	Yes
GNB5	0	1	0	1	E3cova	Yes
GRWD1	0	1	0	1	E3cova	Yes
GTF3C2	0	1	0	1	E3cova	Yes
GZF1	0	1	0	1	E3cova	Yes
HACE1	0	1	0	1	E3cova	Yes
HECTD3	0	1	0	1	E3cova	Yes
HECW1	0	1	0	1	E3cova	Yes
HERC1	0	1	0	1	E3cova	Yes
HERC5	0	1	0	1	E3cova	Yes
HLTF	0	1	0	1	E3cova	Yes
HOXB4	0	1	0	1	E3cova	Yes
IBTK	0	1	0	1	E3cova	Yes
IFT122	0	1	0	1	E3cova	Yes
IFT80	0	1	0	1	E3cova	Yes
ING1	0	1	0	1	E3cova	Yes
ING3	0	1	0	1	E3cova	Yes
INTS12	0	1	0	1	E3cova	Yes
IPP	0	1	0	1	E3cova	Yes
IRF2BP1	0	1	0	1	E3cova	Yes
IRF2BPL	0	1	0	1	E3cova	Yes
ITCH	0	1	1	2	E3chem	Yes
IVNS1ABP	0	1	0	1	E3cova	Yes
JADE1	0	1	0	1	E3cova	Yes
JADE2	0	1	0	1	E3cova	Yes
KAT6A	0	1	1	2	E3chem	Yes
KATNB1	0	1	1	2	E3chem	Yes
KBTBD11	0	1	0	1	E3cova	Yes
KBTBD2	0	1	0	1	E3cova	Yes
KBTBD4	0	1	0	1	E3cova	Yes
KBTBD6	0	1	0	1	E3cova	Yes
KBTBD8	0	1	0	1	E3cova	Yes
KCTD10	0	1	0	1	E3cova	Yes
KCTD20	0	1	0	1	E3cova	Yes
KCTD9	0	1	0	1	E3cova	Yes
KDM2B	0	1	1	2	E3chem	Yes
KIF21A	0	1	0	1	E3cova	Yes
KLHDC3	0	1	0	1	E3cova	Yes
KLHL11	0	1	0	1	E3cova	Yes
KLHL12	0	1	0	1	E3cova	Yes
KLHL13	0	1	0	1	E3cova	Yes
KLHL20	0	1	0	1	E3cova	Yes
KLHL21	0	1	0	1	E3cova	Yes
KLHL22	0	1	0	1	E3cova	Yes
KLHL23	0	1	0	1	E3cova	Yes
KLHL26	0	1	0	1	E3cova	Yes
KLHL36	0	1	0	1	E3cova	Yes
KLHL7	0	1	0	1	E3cova	Yes
KLHL8	0	1	0	1	E3cova	Yes
KLHL9	0	1	0	1	E3cova	Yes
LMO7	0	1	0	1	E3cova	Yes
LRR1	0	1	0	1	E3cova	Yes
LRRC14	0	1	0	1	E3cova	Yes
LRRC41	0	1	0	1	E3cova	Yes
LRRC42	0	1	0	1	E3cova	Yes
LRRC58	0	1	0	1	E3cova	Yes
LRSAM1	0	1	0	1	E3cova	Yes
LRWD1	0	1	0	1	E3cova	Yes
LZTR1	0	1	0	1	E3cova	Yes
MAGEA2	0	1	0	1	E3cova	Yes
MAGEB2	0	1	0	1	E3cova	Yes
MAGED1	0	1	1	2	E3chem	Yes
MAGED2	0	1	0	1	E3cova	Yes
MED16	0	1	0	1	E3cova	Yes
MED8	0	1	0	1	E3cova	Yes
MEX3D	0	1	0	1	E3cova	Yes
MGRN1	0	1	0	1	E3cova	Yes
MIB2	0	1	0	1	E3cova	Yes
MIOS	0	1	0	1	E3cova	Yes
MKRN1	0	1	0	1	E3cova	Yes
MKRN2	0	1	0	1	E3cova	Yes
MNAT1	0	1	1	2	E3chem	Yes
MPP7	0	1	0	1	E3cova	Yes
MSL2	0	1	0	1	E3cova	Yes
MUL1	0	1	0	1	E3cova	Yes
MYCBP2	0	1	0	1	E3cova	Yes
MYNN	0	1	0	1	E3cova	Yes
NACC1	0	1	0	1	E3cova	Yes
NACC2	0	1	0	1	E3cova	Yes
NAT10	0	1	1	2	E3chem	Yes
NBEAL1	0	1	0	1	E3cova	Yes
NBEAL2	0	1	0	1	E3cova	Yes
NSMCE3	0	1	0	1	E3cova	Yes
NEDD1	0	1	0	1	E3cova	Yes
NFX1	0	1	0	1	E3cova	Yes
NLE1	0	1	0	1	E3cova	Yes
NOL10	0	1	0	1	E3cova	Yes
NSMAF	0	1	0	1	E3cova	Yes
NSMCE2	0	1	1	2	E3chem	Yes
NUP43	0	1	0	1	E3cova	Yes
NUP62	0	1	0	1	E3cova	Yes
PAAF1	0	1	0	1	E3cova	Yes
PAF1	0	1	0	1	E3cova	Yes
PAFAH1B1	0	1	0	1	E3cova	Yes
PAK1IP1	0	1	0	1	E3cova	Yes
PATZ1	0	1	0	1	E3cova	Yes
PAXIP1	0	1	0	1	E3cova	Yes
PCGF2	0	1	0	1	E3cova	Yes
PCGF3	0	1	0	1	E3cova	Yes
PCGF5	0	1	0	1	E3cova	Yes
PCGF6	0	1	0	1	E3cova	Yes
PDLIM2	0	1	0	1	E3cova	Yes
PEX10	0	1	0	1	E3cova	Yes
PEX2	0	1	0	1	E3cova	Yes
PEX7	0	1	0	1	E3cova	Yes
PHF1	0	1	0	1	E3cova	Yes
PHF10	0	1	0	1	E3cova	Yes
PHF2	0	1	1	2	E3chem	Yes
PHRF1	0	1	0	1	E3cova	Yes
PJA2	0	1	0	1	E3cova	Yes
PLAA	0	1	1	2	E3chem	Yes
PLRG1	0	1	0	1	E3cova	Yes
PPIL2	0	1	0	1	E3cova	Yes
PPP2R2B	0	1	0	1	E3cova	Yes
PPWD1	0	1	0	1	E3cova	Yes
PRAME	0	1	0	1	E3cova	Yes
PRC1	0	1	0	1	E3cova	Yes
PREB	0	1	0	1	E3cova	Yes
PRPF19	0	1	0	1	E3cova	Yes
PRPF4	0	1	0	1	E3cova	Yes
PWP1	0	1	0	1	E3cova	Yes
RABGEF1	0	1	0	1	E3cova	Yes
RAD18	0	1	0	1	E3cova	Yes
RAE1	0	1	0	1	E3cova	Yes
RBBP4	0	1	1	2	E3chem	Yes
RBBP5	0	1	1	2	E3chem	Yes
RBBP6	0	1	0	1	E3cova	Yes
RBBP7	0	1	1	2	E3chem	Yes
RBCK1	0	1	1	2	E3chem	Yes
RC3H1	0	1	0	1	E3cova	Yes
RC3H2	0	1	0	1	E3cova	Yes
RCHY1	0	1	0	1	E3cova	Yes
RFFL	0	1	0	1	E3cova	Yes
RFWD3	0	1	0	1	E3cova	Yes
RHOBTB3	0	1	0	1	E3cova	Yes
RMND5A	0	1	0	1	E3cova	Yes
RNF10	0	1	0	1	E3cova	Yes
RNF114	0	1	0	1	E3cova	Yes
RNF123	0	1	0	1	E3cova	Yes
RNF126	0	1	0	1	E3cova	Yes
RNF139	0	1	0	1	E3cova	Yes
RNF14	0	1	0	1	E3cova	Yes
RNF141	0	1	0	1	E3cova	Yes
RNF149	0	1	0	1	E3cova	Yes
RNF157	0	1	0	1	E3cova	Yes
RNF175	0	1	0	1	E3cova	Yes
RNF185	0	1	0	1	E3cova	Yes
RNF2	0	1	0	1	E3cova	Yes
RNF20	0	1	0	1	E3cova	Yes
RNF214	0	1	0	1	E3cova	Yes
RNF216	0	1	0	1	E3cova	Yes
OBI1	0	1	0	1	E3cova	Yes
RNF31	0	1	1	2	E3chem	Yes
RNF34	0	1	0	1	E3cova	Yes
RNF4	0	1	0	1	E3cova	Yes
RNF5	0	1	0	1	E3cova	Yes
RNF7	0	1	0	1	E3cova	Yes
RNFT1	0	1	0	1	E3cova	Yes
RRP9	0	1	0	1	E3cova	Yes
SART1	0	1	0	1	E3cova	Yes
SEC13	0	1	0	1	E3cova	Yes
SEC31A	0	1	0	1	E3cova	Yes
SEH1L	0	1	0	1	E3cova	Yes
SETMAR	0	1	1	2	E3chem	Yes
SHPRH	0	1	1	2	E3chem	Yes
SIAH2	0	1	0	1	E3cova	Yes
SKP2	0	1	1	2	E3chem	Yes
SMU1	0	1	0	1	E3cova	Yes
SMURF1	0	1	1	2	E3chem	Yes
SMURF2	0	1	1	2	E3chem	Yes
SNRNP40	0	1	0	1	E3cova	Yes
SOCS2	0	1	0	1	E3cova	Yes
SPOP	0	1	1	2	E3chem	Yes
SPSB3	0	1	0	1	E3cova	Yes
STAMBP	0	1	1	2	E3chem	Yes
STRN	0	1	0	1	E3cova	Yes
STRN3	0	1	0	1	E3cova	Yes
STUB1	0	1	0	1	E3cova	Yes
SYVN1	0	1	0	1	E3cova	Yes
TAF5	0	1	0	1	E3cova	Yes
TANK	0	1	1	2	E3chem	Yes
TBL2	0	1	0	1	E3cova	Yes
ELOC	0	1	1	2	E3chem	Yes
ELOB	0	1	1	2	E3chem	Yes
THOC3	0	1	0	1	E3cova	Yes
THOC6	0	1	0	1	E3cova	Yes
TLE4	0	1	0	1	E3cova	Yes
TMEM129	0	1	0	1	E3cova	Yes
TMEM183A	0	1	0	1	E3cova	Yes
TMF1	0	1	0	1	E3cova	Yes
TOPORS	0	1	0	1	E3cova	Yes
TRAF2	0	1	0	1	E3cova	Yes
TRAF3	0	1	0	1	E3cova	Yes
TRAF4	0	1	0	1	E3cova	Yes
TRAF5	0	1	0	1	E3cova	Yes
TRAF6	0	1	1	2	E3chem	Yes
TRAF7	0	1	0	1	E3cova	Yes
TRIM11	0	1	0	1	E3cova	Yes
TRIM14	0	1	0	1	E3cova	Yes
TRIM16	0	1	0	1	E3cova	Yes
TRIM2	0	1	0	1	E3cova	Yes
TRIM21	0	1	0	1	E3cova	Yes
TRIM23	0	1	0	1	E3cova	Yes
TRIM26	0	1	0	1	E3cova	Yes
TRIM27	0	1	0	1	E3cova	Yes
TRIM37	0	1	0	1	E3cova	Yes
TRIM38	0	1	0	1	E3cova	Yes
TRIM4	0	1	0	1	E3cova	Yes
TRIM47	0	1	0	1	E3cova	Yes
TRIM59	0	1	0	1	E3cova	Yes
TRIM7	0	1	0	1	E3cova	Yes
TRIM8	0	1	0	1	E3cova	Yes
TRPC4AP	0	1	0	1	E3cova	Yes
EIPR1	0	1	0	1	E3cova	Yes
TTC3	0	1	0	1	E3cova	Yes
UBE3C	0	1	0	1	E3cova	Yes
UBE4A	0	1	0	1	E3cova	Yes
UBE4B	0	1	0	1	E3cova	Yes
UBOX5	0	1	0	1	E3cova	Yes
UBR5	0	1	0	1	E3cova	Yes
UFL1	0	1	0	1	E3cova	Yes
UHRF1	0	1	1	2	E3chem	Yes
UHRF2	0	1	0	1	E3cova	Yes
UNKL	0	1	0	1	E3cova	Yes
UPF1	0	1	0	1	E3cova	Yes
UTP15	0	1	0	1	E3cova	Yes
UTP18	0	1	0	1	E3cova	Yes
VPS11	0	1	0	1	E3cova	Yes
VPS18	0	1	0	1	E3cova	Yes
VPS41	0	1	0	1	E3cova	Yes
WDFY1	0	1	0	1	E3cova	Yes
WDFY2	0	1	0	1	E3cova	Yes
WDFY3	0	1	0	1	E3cova	Yes
WDR1	0	1	0	1	E3cova	Yes
WDR11	0	1	0	1	E3cova	Yes
WDR12	0	1	0	1	E3cova	Yes
WDR18	0	1	0	1	E3cova	Yes
WDR26	0	1	0	1	E3cova	Yes
WDR3	0	1	0	1	E3cova	Yes
WDR33	0	1	0	1	E3cova	Yes
DYNC2I2	0	1	0	1	E3cova	Yes
WDR36	0	1	0	1	E3cova	Yes
WDR37	0	1	0	1	E3cova	Yes
WDR4	0	1	0	1	E3cova	Yes
WDR41	0	1	0	1	E3cova	Yes
WDR43	0	1	0	1	E3cova	Yes
WDR44	0	1	0	1	E3cova	Yes
WDR48	0	1	1	2	E3chem	Yes
WDR59	0	1	0	1	E3cova	Yes
WDR6	0	1	0	1	E3cova	Yes
WDR62	0	1	0	1	E3cova	Yes
WDR7	0	1	0	1	E3cova	Yes
WDR70	0	1	0	1	E3cova	Yes
WDR74	0	1	0	1	E3cova	Yes
WDR76	0	1	0	1	E3cova	Yes
WDR81	0	1	0	1	E3cova	Yes
WDR82	0	1	0	1	E3cova	Yes
WDR83	0	1	0	1	E3cova	Yes
WDR89	0	1	0	1	E3cova	Yes
WDR91	0	1	0	1	E3cova	Yes
DNAAF10	0	1	0	1	E3cova	Yes
WDSUB1	0	1	0	1	E3cova	Yes
WDTC1	0	1	0	1	E3cova	Yes
NSD3	0	1	1	2	E3chem	Yes
WRAP53	0	1	0	1	E3cova	Yes
WRAP73	0	1	0	1	E3cova	Yes
WWP1	0	1	0	1	E3cova	Yes
WWP2	0	1	0	1	E3cova	Yes
ZBTB1	0	1	0	1	E3cova	Yes
ZBTB11	0	1	0	1	E3cova	Yes
ZBTB14	0	1	0	1	E3cova	Yes
ZBTB20	0	1	0	1	E3cova	Yes
ZBTB24	0	1	0	1	E3cova	Yes
ZBTB33	0	1	0	1	E3cova	Yes
ZBTB43	0	1	0	1	E3cova	Yes
ZBTB44	0	1	0	1	E3cova	Yes
ZBTB7A	0	1	0	1	E3cova	Yes
ZBTB7B	0	1	0	1	E3cova	Yes
ZBTB9	0	1	0	1	E3cova	Yes
ZC3HC1	0	1	0	1	E3cova	Yes
ZFP91	0	1	1	2	E3chem	Yes
ZFPL1	0	1	0	1	E3cova	Yes
ZMIZ1	0	1	0	1	E3cova	Yes
ZMIZ2	0	1	0	1	E3cova	Yes
ZNF131	0	1	0	1	E3cova	Yes
ZNF598	0	1	0	1	E3cova	Yes
ZYG11B	0	1	0	1	E3cova	Yes
HERC3	0	1	0	1	E3cova	Yes
IFT172	0	1	0	1	E3cova	Yes
BTBD3	0	1	0	1	E3cova	Yes
CORO1A	0	1	0	1	E3cova	Yes
DCAF5	0	1	0	1	E3cova	Yes
DTX3	0	1	0	1	E3cova	Yes
FBXO4	0	1	0	1	E3cova	Yes
FBXW8	0	1	0	1	E3cova	Yes
KCTD12	0	1	1	2	E3chem	Yes
KCTD15	0	1	0	1	E3cova	Yes
KCTD18	0	1	0	1	E3cova	Yes
KLHDC2	0	1	0	1	E3cova	Yes
KLHL15	0	1	0	1	E3cova	Yes
KLHL24	0	1	0	1	E3cova	Yes
KMT2B	0	1	1	2	E3chem	Yes
LONRF2	0	1	0	1	E3cova	Yes
LTN1	0	1	0	1	E3cova	Yes
PEX12	0	1	0	1	E3cova	Yes
PHF14	0	1	0	1	E3cova	Yes
PPP2R2D	0	1	0	1	E3cova	Yes
RNF138	0	1	0	1	E3cova	Yes
RNF169	0	1	0	1	E3cova	Yes
RNF25	0	1	0	1	E3cova	Yes
RNF41	0	1	0	1	E3cova	Yes
RSPRY1	0	1	0	1	E3cova	Yes
SLX4	0	1	0	1	E3cova	Yes
TRAIP	0	1	0	1	E3cova	Yes
WDR54	0	1	0	1	E3cova	Yes
DYNC2I1	0	1	0	1	E3cova	Yes
ZBTB5	0	1	0	1	E3cova	Yes
ZNF106	0	1	0	1	E3cova	Yes
TBC1D31	0	1	0	1	E3cova	Yes
ASB3	0	1	0	1	E3cova	Yes
FBXW5	0	1	0	1	E3cova	Yes
G2E3	0	1	0	1	E3cova	Yes
KBTBD7	0	1	0	1	E3cova	Yes
RNF19A	0	1	0	1	E3cova	Yes
WDR24	0	1	0	1	E3cova	Yes
ZBTB38	0	1	0	1	E3cova	Yes
ZER1	0	1	0	1	E3cova	Yes
DPF1	0	1	0	1	E3cova	Yes
PCMTD2	0	1	0	1	E3cova	Yes
CHFR	0	1	0	1	E3cova	Yes
MAPKBP1	0	1	0	1	E3cova	Yes
MARCHF4	0	1	0	1	E3cova	Yes
BTBD7	0	1	0	1	E3cova	Yes
FZR1	0	1	1	2	E3chem	Yes
POC1B	0	1	0	1	E3cova	Yes
FBXO33	0	1	0	1	E3cova	Yes
TRIM44	0	1	0	1	E3cova	Yes
BIRC8	0	0	1	1	E3chem	Yes
BMI1	0	0	1	1	E3chem	Yes
BRWD3	0	0	1	1	E3chem	Yes
CBX4	0	0	1	1	E3chem	Yes
ING2	0	0	1	1	E3chem	Yes
KCTD11	0	0	1	1	E3chem	Yes
KCTD16	0	0	1	1	E3chem	Yes
KCTD8	0	0	1	1	E3chem	Yes
KITLG	0	0	1	1	E3chem	Yes
PINK1	0	0	1	1	E3chem	Yes
RAPSN	0	0	1	1	E3chem	Yes
SHARPIN	0	0	1	1	E3chem	Yes
TAF3	0	0	1	1	E3chem	Yes
TRIM66	0	0	1	1	E3chem	Yes
WDFY4	0	0	1	1	E3chem	Yes
ZBTB16	0	0	1	1	E3chem	Yes
C10orf90	0	0	0	0	E3dark	No
DPF3	0	0	0	0	E3dark	No
GTF2H2C	0	0	0	0	E3dark	No
ING5	0	0	0	0	E3dark	No
LONRF1	0	0	0	0	E3dark	No
LONRF3	0	0	0	0	E3dark	No
PDZRN4	0	0	0	0	E3dark	No
PHF21A	0	0	0	0	E3dark	No
RNF145	0	0	0	0	E3dark	No
RNF148	0	0	0	0	E3dark	No
RNF151	0	0	0	0	E3dark	No
RNF165	0	0	0	0	E3dark	No
RNF212	0	0	0	0	E3dark	No
RNF215	0	0	0	0	E3dark	No
RNF222	0	0	0	0	E3dark	No
RNF32	0	0	0	0	E3dark	No
RNF39	0	0	0	0	E3dark	No
RNF44	0	0	0	0	E3dark	No
SH3RF2	0	0	0	0	E3dark	No
TRIM10	0	0	0	0	E3dark	No
TRIM48	0	0	0	0	E3dark	No
TRIM52	0	0	0	0	E3dark	No
TRIM55	0	0	0	0	E3dark	No
TRIM60	0	0	0	0	E3dark	No
TRIM61	0	0	0	0	E3dark	No
TRIM69	0	0	0	0	E3dark	No
ABTB2	0	0	0	0	E3dark	No
ASB14	0	0	0	0	E3dark	No
ATG16L2	0	0	0	0	E3dark	No
BACH2	0	0	0	0	E3dark	No
BTBD18	0	0	0	0	E3dark	No
BTBD19	0	0	0	0	E3dark	No
BTBD6	0	0	0	0	E3dark	No
C17orf78	0	0	0	0	E3dark	No
CCIN	0	0	0	0	E3dark	No
CDC20B	0	0	0	0	E3dark	No
CDRT1	0	0	0	0	E3dark	No
CORO2B	0	0	0	0	E3dark	No
CORO6	0	0	0	0	E3dark	No
DAW1	0	0	0	0	E3dark	No
DCAF12L1	0	0	0	0	E3dark	No
DCAF12L2	0	0	0	0	E3dark	No
DCAF4L2	0	0	0	0	E3dark	No
DCAF8L1	0	0	0	0	E3dark	No
DNAI1	0	0	0	0	E3dark	No
DNAI2	0	0	0	0	E3dark	No
DYNC1I1	0	0	0	0	E3dark	No
EFCAB8	0	0	0	0	E3dark	No
EML1	0	0	0	0	E3dark	No
EML5	0	0	0	0	E3dark	No
EML6	0	0	0	0	E3dark	No
ENC1	0	0	0	0	E3dark	No
FBXL8	0	0	0	0	E3dark	No
FBXO48	0	0	0	0	E3dark	No
HIC1	0	0	0	0	E3dark	No
HIC2	0	0	0	0	E3dark	No
KBTBD12	0	0	0	0	E3dark	No
KBTBD3	0	0	0	0	E3dark	No
KCTD17	0	0	0	0	E3dark	No
KCTD2	0	0	0	0	E3dark	No
WDR97	0	0	0	0	E3dark	No
KIF21B	0	0	0	0	E3dark	No
KLHL1	0	0	0	0	E3dark	No
KLHL14	0	0	0	0	E3dark	No
KLHL18	0	0	0	0	E3dark	No
KLHL25	0	0	0	0	E3dark	No
KLHL28	0	0	0	0	E3dark	No
KLHL29	0	0	0	0	E3dark	No
KLHL30	0	0	0	0	E3dark	No
KLHL31	0	0	0	0	E3dark	No
KLHL32	0	0	0	0	E3dark	No
KLHL34	0	0	0	0	E3dark	No
KLHL35	0	0	0	0	E3dark	No
KLHL38	0	0	0	0	E3dark	No
KLHL4	0	0	0	0	E3dark	No
KLHL5	0	0	0	0	E3dark	No
KLHL6	0	0	0	0	E3dark	No
LYST	0	0	0	0	E3dark	No
NUP37	0	0	0	0	E3dark	No
NWD1	0	0	0	0	E3dark	No
PAM16	0	0	0	0	E3dark	No
POC1A	0	0	0	0	E3dark	No
PPP2R2C	0	0	0	0	E3dark	No
RAB40A	0	0	0	0	E3dark	No
RAB40AL	0	0	0	0	E3dark	No
RAB40B	0	0	0	0	E3dark	No
RCBTB2	0	0	0	0	E3dark	No
SEC31B	0	0	0	0	E3dark	No
SHKBP1	0	0	0	0	E3dark	No
SPAG16	0	0	0	0	E3dark	No
SSR3	0	0	0	0	E3dark	No
STXBP5	0	0	0	0	E3dark	No
STXBP5L	0	0	0	0	E3dark	No
TBL1Y	0	0	0	0	E3dark	No
TLE6	0	0	0	0	E3dark	No
WDR13	0	0	0	0	E3dark	No
CFAP52	0	0	0	0	E3dark	No
WDR17	0	0	0	0	E3dark	No
WDR20	0	0	0	0	E3dark	No
WDR25	0	0	0	0	E3dark	No
WDR27	0	0	0	0	E3dark	No
WDR31	0	0	0	0	E3dark	No
WDR38	0	0	0	0	E3dark	No
WDR45	0	0	0	0	E3dark	No
WDR49	0	0	0	0	E3dark	No
DNAI3	0	0	0	0	E3dark	No
WDR64	0	0	0	0	E3dark	No
CFAP251	0	0	0	0	E3dark	No
WDR72	0	0	0	0	E3dark	No
DNAI4	0	0	0	0	E3dark	No
WDR86	0	0	0	0	E3dark	No
WDR87	0	0	0	0	E3dark	No
WDR88	0	0	0	0	E3dark	No
ZBTB17	0	0	0	0	E3dark	No
ZBTB2	0	0	0	0	E3dark	No
ZBTB25	0	0	0	0	E3dark	No
ZBTB3	0	0	0	0	E3dark	No
ZBTB34	0	0	0	0	E3dark	No
ZBTB37	0	0	0	0	E3dark	No
ZBTB39	0	0	0	0	E3dark	No
ZBTB4	0	0	0	0	E3dark	No
ZBTB41	0	0	0	0	E3dark	No
ZBTB42	0	0	0	0	E3dark	No
ZBTB45	0	0	0	0	E3dark	No
ZBTB46	0	0	0	0	E3dark	No
ZBTB47	0	0	0	0	E3dark	No
ZBTB48	0	0	0	0	E3dark	No
ZBTB49	0	0	0	0	E3dark	No
ZBTB6	0	0	0	0	E3dark	No
ZBTB7C	0	0	0	0	E3dark	No
ZBTB8A	0	0	0	0	E3dark	No
ZBTB8B	0	0	0	0	E3dark	No
ZNF474	0	0	0	0	E3dark	No
AIRE	0	0	0	0	E3dark	No
AMFR	0	0	0	0	E3dark	No
AREL1	0	0	0	0	E3dark	No
CAPS2	0	0	0	0	E3dark	No
CCNB1IP1	0	0	0	0	E3dark	No
DTX1	0	0	0	0	E3dark	No
DTX4	0	0	0	0	E3dark	No
E4F1	0	0	0	0	E3dark	No
HECTD2	0	0	0	0	E3dark	No
HECW2	0	0	0	0	E3dark	No
HERC6	0	0	0	0	E3dark	No
ING4	0	0	0	0	E3dark	No
LITAF	0	0	0	0	E3dark	No
LNX1	0	0	0	0	E3dark	No
MARCHF1	0	0	0	0	E3dark	No
MARCHF10	0	0	0	0	E3dark	No
MARCHF11	0	0	0	0	E3dark	No
MARCHF2	0	0	0	0	E3dark	No
MARCHF3	0	0	0	0	E3dark	No
MARCHF9	0	0	0	0	E3dark	No
MID2	0	0	0	0	E3dark	No
NEURL1B	0	0	0	0	E3dark	No
NEURL3	0	0	0	0	E3dark	No
NHLRC1	0	0	0	0	E3dark	No
NSMCE1	0	0	0	0	E3dark	No
OSTM1	0	0	0	0	E3dark	No
PRKN	0	0	0	0	E3dark	No
PCGF1	0	0	0	0	E3dark	No
PDZRN3	0	0	0	0	E3dark	No
PELI1	0	0	0	0	E3dark	No
PELI2	0	0	0	0	E3dark	No
PELI3	0	0	0	0	E3dark	No
PJA1	0	0	0	0	E3dark	No
RAG1	0	0	0	0	E3dark	No
RASD2	0	0	0	0	E3dark	No
RFPL4A	0	0	0	0	E3dark	No
RLIM	0	0	0	0	E3dark	No
RNF103	0	0	0	0	E3dark	No
RNF11	0	0	0	0	E3dark	No
RNF111	0	0	0	0	E3dark	No
RNF113A	0	0	0	0	E3dark	No
RNF113B	0	0	0	0	E3dark	No
RNF115	0	0	0	0	E3dark	No
RNF121	0	0	0	0	E3dark	No
RNF122	0	0	0	0	E3dark	No
RNF125	0	0	0	0	E3dark	No
RNF128	0	0	0	0	E3dark	No
RNF13	0	0	0	0	E3dark	No
RNF130	0	0	0	0	E3dark	No
RNF133	0	0	0	0	E3dark	No
RNF135	0	0	0	0	E3dark	No
RNF144B	0	0	0	0	E3dark	No
RNF146	0	0	0	0	E3dark	No
RNF150	0	0	0	0	E3dark	No
RNF152	0	0	0	0	E3dark	No
RNF166	0	0	0	0	E3dark	No
RNF167	0	0	0	0	E3dark	No
RNF168	0	0	0	0	E3dark	No
RNF170	0	0	0	0	E3dark	No
RNF180	0	0	0	0	E3dark	No
RNF181	0	0	0	0	E3dark	No
RNF182	0	0	0	0	E3dark	No
RNF186	0	0	0	0	E3dark	No
RNF19B	0	0	0	0	E3dark	No
RNF208	0	0	0	0	E3dark	No
RNF217	0	0	0	0	E3dark	No
RNF24	0	0	0	0	E3dark	No
RNF26	0	0	0	0	E3dark	No
RNF38	0	0	0	0	E3dark	No
RNF6	0	0	0	0	E3dark	No
RWDD3	0	0	0	0	E3dark	No
SH3RF3	0	0	0	0	E3dark	No
SNURF	0	0	0	0	E3dark	No
STC1	0	0	0	0	E3dark	No
TRIM15	0	0	0	0	E3dark	No
TRIM17	0	0	0	0	E3dark	No
TRIM22	0	0	0	0	E3dark	No
TRIM31	0	0	0	0	E3dark	No
TRIM34	0	0	0	0	E3dark	No
TRIM35	0	0	0	0	E3dark	No
TRIM39	0	0	0	0	E3dark	No
TRIM40	0	0	0	0	E3dark	No
TRIM43	0	0	0	0	E3dark	No
TRIM45	0	0	0	0	E3dark	No
TRIM46	0	0	0	0	E3dark	No
TRIM50	0	0	0	0	E3dark	No
TRIM51	0	0	0	0	E3dark	No
TRIM54	0	0	0	0	E3dark	No
TRIM6	0	0	0	0	E3dark	No
TRIM62	0	0	0	0	E3dark	No
TRIM63	0	0	0	0	E3dark	No
TRIM68	0	0	0	0	E3dark	No
TRIM71	0	0	0	0	E3dark	No
TRIM73	0	0	0	0	E3dark	No
TRIM74	0	0	0	0	E3dark	No
TRIM9	0	0	0	0	E3dark	No
ZNF230	0	0	0	0	E3dark	No
CBLL2	0	0	0	0	E3dark	No
ZNRF1	0	0	0	0	E3dark	No
ZNRF2	0	0	0	0	E3dark	No
ZNRF3	0	0	0	0	E3dark	No
ZNRF4	0	0	0	0	E3dark	No
ZSWIM2	0	0	0	0	E3dark	No
ANAPC13	0	0	0	0	E3dark	No
APC2	0	0	0	0	E3dark	No
ASB11	0	0	0	0	E3dark	No
ASB12	0	0	0	0	E3dark	No
ASB15	0	0	0	0	E3dark	No
ASB2	0	0	0	0	E3dark	No
ASB4	0	0	0	0	E3dark	No
ASB7	0	0	0	0	E3dark	No
ASB8	0	0	0	0	E3dark	No
ASB9	0	0	0	0	E3dark	No
BCL6B	0	0	0	0	E3dark	No
CDC26	0	0	0	0	E3dark	No
CDCA3	0	0	0	0	E3dark	No
DCAF11	0	0	0	0	E3dark	No
DCAF17	0	0	0	0	E3dark	No
FBXL2	0	0	0	0	E3dark	No
FBXL21P	0	0	0	0	E3dark	No
FBXL4	0	0	0	0	E3dark	No
FBXL5	0	0	0	0	E3dark	No
FBXL7	0	0	0	0	E3dark	No
FBXO10	0	0	0	0	E3dark	No
FBXO15	0	0	0	0	E3dark	No
FBXO25	0	0	0	0	E3dark	No
FBXO32	0	0	0	0	E3dark	No
FBXO40	0	0	0	0	E3dark	No
FBXO44	0	0	0	0	E3dark	No
FBXO45	0	0	0	0	E3dark	No
FBXO8	0	0	0	0	E3dark	No
FBXW10	0	0	0	0	E3dark	No
KBTBD13	0	0	0	0	E3dark	No
KCTD13	0	0	0	0	E3dark	No
KCTD21	0	0	0	0	E3dark	No
KCTD6	0	0	0	0	E3dark	No
KLHL10	0	0	0	0	E3dark	No
KLHL17	0	0	0	0	E3dark	No
KLHL2	0	0	0	0	E3dark	No
KLHL3	0	0	0	0	E3dark	No
KLHL40	0	0	0	0	E3dark	No
KLHL41	0	0	0	0	E3dark	No
KLHL42	0	0	0	0	E3dark	No
NEURL2	0	0	0	0	E3dark	No
RAB40C	0	0	0	0	E3dark	No
RCBTB1	0	0	0	0	E3dark	No
RHOBTB1	0	0	0	0	E3dark	No
RHOBTB2	0	0	0	0	E3dark	No
SOCS4	0	0	0	0	E3dark	No
SOCS5	0	0	0	0	E3dark	No
SOCS7	0	0	0	0	E3dark	No
SPSB1	0	0	0	0	E3dark	No
SPSB4	0	0	0	0	E3dark	No
TBL1X	0	0	0	0	E3dark	No
TLE1	0	0	0	0	E3dark	No
TLE2	0	0	0	0	E3dark	No
WDR53	0	0	0	0	E3dark	No
WDR5B	0	0	0	0	E3dark	No
WDR61	0	0	0	0	E3dark	No
WSB1	0	0	0	0	E3dark	No
WSB2	0	0	0	0	E3dark	No
ZBTB18	0	0	0	0	E3dark	No
DCST1	0	0	0	0	E3dark	No
MKRN3	0	0	0	0	E3dark	No
RNF144A	0	0	0	0	E3dark	No
RNF187	0	0	0	0	E3dark	No
TRIM58	0	0	0	0	E3dark	No
TRIML1	0	0	0	0	E3dark	No
RNF183	0	0	0	0	E3dark	No
DET1	0	0	0	0	E3dark	No
FEM1A	0	0	0	0	E3dark	No
ZYG11A	0	0	0	0	E3dark	No
MAGEF1	0	0	0	0	E3dark	No
FBXL13	0	0	0	0	E3dark	No
FBXL22	0	0	0	0	E3dark	No
FBXO24	0	0	0	0	E3dark	No
FBXO34	0	0	0	0	E3dark	No
FBXO36	0	0	0	0	E3dark	No
FBXO39	0	0	0	0	E3dark	No
FBXW12	0	0	0	0	E3dark	No
MAGEB18	0	0	0	0	E3dark	No
MAGED4B	0	0	0	0	E3dark	No
MAGEE1	0	0	0	0	E3dark	No
MAGEL2	0	0	0	0	E3dark	No
MAGEA6	0	0	0	0	E3dark	No
ASB10	0	0	0	0	E3dark	No
ASB16	0	0	0	0	E3dark	No
ASB17	0	0	0	0	E3dark	No
ASB18	0	0	0	0	E3dark	No
ASB5	0	0	0	0	E3dark	No
TULP4	0	0	0	0	E3dark	No
NEURL1	0	0	0	0	E3dark	No
GID4	0	0	0	0	E3dark	No
LNX2	0	0	0	0	E3dark	No
MEFV	0	0	0	0	E3dark	No
MEX3A	0	0	0	0	E3dark	No
MEX3B	0	0	0	0	E3dark	No
PHF7	0	0	0	0	E3dark	No
RFPL1	0	0	0	0	E3dark	No
RFPL3	0	0	0	0	E3dark	No
RNF17	0	0	0	0	E3dark	No
RNF207	0	0	0	0	E3dark	No
TRIM29	0	0	0	0	E3dark	No
TRIM42	0	0	0	0	E3dark	No
TRIM49	0	0	0	0	E3dark	No
TRIM49B	0	0	0	0	E3dark	No
TRIM49D2	0	0	0	0	E3dark	No
TRIM64	0	0	0	0	E3dark	No
TRIM67	0	0	0	0	E3dark	No
TRIM77	0	0	0	0	E3dark	No
APPBP2	0	0	0	0	E3dark	No
DCAF4L1	0	0	0	0	E3dark	No
ELOA2	0	0	0	0	E3dark	No
ELOA3P	0	0	0	0	E3dark	No
FBXO16	0	0	0	0	E3dark	No
FBXO43	0	0	0	0	E3dark	No
FBXO47	0	0	0	0	E3dark	No
KCNRG	0	0	0	0	E3dark	No
KCTD1	0	0	0	0	E3dark	No
KCTD14	0	0	0	0	E3dark	No
KCTD19	0	0	0	0	E3dark	No
KCTD4	0	0	0	0	E3dark	No
KCTD7	0	0	0	0	E3dark	No
KLHDC10	0	0	0	0	E3dark	No
KLHL33	0	0	0	0	E3dark	No
LRRC28	0	0	0	0	E3dark	No
LRRC29	0	0	0	0	E3dark	No
MAGEA10	0	0	0	0	E3dark	No
MAGEA11	0	0	0	0	E3dark	No
MAGEA8	0	0	0	0	E3dark	No
MAGEA9B	0	0	0	0	E3dark	No
MAGEB1	0	0	0	0	E3dark	No
MAGEB10	0	0	0	0	E3dark	No
MAGEB16	0	0	0	0	E3dark	No
MAGEB3	0	0	0	0	E3dark	No
MAGEB4	0	0	0	0	E3dark	No
MAGEB5	0	0	0	0	E3dark	No
MAGEB6	0	0	0	0	E3dark	No
MAGEC3	0	0	0	0	E3dark	No
TRO	0	0	0	0	E3dark	No
MAGEE2	0	0	0	0	E3dark	No
MAGEH1	0	0	0	0	E3dark	No
NCCRP1	0	0	0	0	E3dark	No
NDN	0	0	0	0	E3dark	No
PCMTD1	0	0	0	0	E3dark	No
TOR1AIP2	0	0	0	0	E3dark	No
TSPAN17	0	0	0	0	E3dark	No
ZSWIM5	0	0	0	0	E3dark	No
RAD23A	0	0	0	0	E3dark	No
IL17RB	0	0	0	0	E3dark	No
UBL4A	0	0	0	0	E3dark	No
LHX1	0	0	0	0	E3dark	No
EPS8L3	0	0	0	0	E3dark	No
RSAD2	0	0	0	0	E3dark	No
TOM1	0	0	0	0	E3dark	No
UBE2G1	0	0	0	0	E3dark	No

## Sheet: Fig2b-d
symbol	drug	electrophile	ChEMBL	count
AHR	78	270	438	786
APAF1	42	270	10	322
ARID1A	6	270	0	276
ARNT	5	270	66	341
ARPC1B	2	261	1	264
ATG16L1	1	270	0	271
ATG5	1	266	0	267
AURKA	154	270	7385	7809
BACH1	1	270	268	539
BARD1	5	0	0	5
BCL6	3	0	512	515
BIRC2	41	270	1017	1328
BIRC3	18	188	334	540
BIRC7	4	0	4	8
BPTF	1	270	79	350
BRCA1	135	270	47	452
CADPS2	3	0	0	3
CBL	11	270	0	281
CBLB	2	0	0	2
CBLC	2	238	0	240
CDH1	9	244	19	272
CHD4	1	270	220	491
CISH	1	0	0	1
COP1	5	270	0	275
CORO7	1	270	0	271
CRBN	14	270	2438	2722
CREBBP	28	270	1458	1756
CUL4A	3	270	206	479
DCAF4	1	244	0	245
DDB1	3	270	67	340
DLG4	6	0	232	238
DYRK2	10	0	1818	1828
ECT2L	1	0	0	1
EED	4	270	470	744
EML4	16	270	385	671
EP300	15	266	1332	1613
F12	11	0	495	506
FBXL17	1	270	0	271
FBXL19	1	266	0	267
FBXO41	1	0	0	1
FBXW7	10	0	0	10
FUS	1	270	0	271
GNB3	18	0	0	18
HDAC6	166	270	12965	13401
HERC2	1	270	0	271
IRAK1	29	270	1102	1401
IRAK4	55	244	4913	5212
KAT2B	24	0	830	854
KDM2A	2	270	158	430
KDM5A	23	270	931	1224
KDM5B	5	270	745	1020
KDM5C	6	270	194	470
KDM5D	1	0	0	1
KDM7A	1	0	37	38
KEAP1	9	270	2271	2550
KMT2A	61	270	336	667
KMT2C	3	255	32	290
KMT2D	1	270	4	275
LATS1	1	270	1754	2025
MAGEA1	4	0	0	4
MAGEA12	1	0	0	1
MAGEA3	10	0	0	10
MAGEA4	1	0	1	2
MAGEC1	1	0	0	1
MAGEC2	1	0	0	1
MALT1	1	270	484	755
MAP3K1	13	266	555	834
MARCHF8	22	0	0	22
MDM2	34	270	6176	6480
MDM4	6	244	783	1033
MEX3C	1	0	0	1
MID1	1	270	0	271
MLST8	3	270	310	583
MPG	5	270	29	304
MYLIP	1	0	0	1
NEDD4	1	0	2	3
NEDD4L	3	261	0	264
NEDD8	1	0	19	20
NSD2	16	270	671	957
PAM	3	244	90	337
PARP1	96	270	5678	6044
PHF8	1	255	152	408
PIK3R4	24	270	4	298
PML	9	270	0	279
PPARA	158	0	5878	6036
PPARG	302	0	9281	9583
PPP2R2A	1	270	8	279
PTPA	1	270	30	301
RACK1	1	270	0	271
RBX1	6	270	0	276
REN	38	0	5013	5051
RFPL4B	3	0	0	3
RICTOR	4	270	97	371
RNF112	1	0	0	1
RNF43	1	0	0	1
RNF8	3	266	0	269
RPTOR	4	270	219	493
SAG	6	0	0	6
SCAP	2	255	0	257
SIAH1	1	266	0	267
SIVA1	4	270	0	274
SKP1	5	270	2	277
SOCS1	2	0	0	2
SOCS3	1	0	0	1
SOCS6	1	244	0	245
SPOPL	1	0	0	1
SPSB2	2	0	22	24
SQSTM1	1	270	12	283
STRAP	1	270	0	271
TBL1XR1	1	270	1	272
TEP1	1	0	0	1
TLE3	2	266	0	268
TNFAIP1	1	0	0	1
TNFAIP3	3	270	1	274
TRAF1	4	0	0	4
TRAF3IP2	1	0	0	1
TRIB3	1	244	0	245
TRIM13	3	270	0	273
TRIM24	2	270	405	677
TRIM5	2	270	0	272
UBR1	1	270	0	271
UBR4	2	270	2	274
UCHL1	2	0	58	60
VHL	25	270	1769	2064
WDR5	1	266	827	1094
XIAP	87	270	3338	3695
ZBTB22	1	0	0	1
KCTD5	0	270	0	270
TRIM33	0	270	153	423
LLGL1	0	270	0	270
TRIM65	0	270	0	270
ARIH1	0	270	0	270
BOP1	0	270	0	270
FBXO2	0	261	0	261
RNF40	0	270	0	270
CUL7	0	270	0	270
DTL	0	270	0	270
TBL3	0	270	0	270
UBE2O	0	270	1	271
NARF	0	270	0	270
ELOA	0	261	0	261
UBR7	0	270	0	270
ABTB1	0	261	0	261
HUWE1	0	270	2	272
NSD1	0	270	38	308
PIAS4	0	270	0	270
PWP2	0	270	0	270
WDR47	0	266	0	266
BIRC6	0	270	0	270
BUB3	0	270	0	270
CBLL1	0	270	0	270
CORO1C	0	270	0	270
DCAF16	0	270	0	270
HECTD1	0	270	0	270
SH3RF1	0	270	0	270
TRIM56	0	261	0	261
UBE3B	0	270	0	270
DCAF1	0	270	0	270
WDHD1	0	270	3	273
WDR45B	0	270	0	270
MARCHF5	0	270	0	270
ARIH2	0	270	0	270
ODAD2	0	270	0	270
ARMC5	0	270	0	270
ASB1	0	270	0	270
BAZ1A	0	270	48	318
BAZ1B	0	270	15	285
BRAP	0	270	0	270
BTBD11	0	266	0	266
CDC27	0	270	0	270
COPA	0	270	0	270
CUL9	0	270	2	272
DCAF15	0	266	0	266
DCUN1D3	0	266	5	271
DMWD	0	266	0	266
ERCC8	0	266	0	266
FBXL15	0	270	0	270
FBXO38	0	261	0	261
GEMIN5	0	270	0	270
GTF3C1	0	270	0	270
HECTD4	0	270	0	270
HERC4	0	270	0	270
HIRA	0	270	0	270
KCMF1	0	270	0	270
KCTD3	0	266	0	266
MIB1	0	270	0	270
MTF2	0	266	0	266
NOSIP	0	270	0	270
PHIP	0	270	79	349
PIAS2	0	270	0	270
RANBP2	0	270	0	270
RING1	0	270	0	270
RNF213	0	270	0	270
RNF220	0	266	0	266
RNFT2	0	261	0	261
SCAF11	0	270	0	270
STRN4	0	270	0	270
TAF5L	0	270	0	270
TRIM25	0	270	0	270
TRIM28	0	270	21	291
TRIM3	0	266	0	266
TRIM32	0	270	0	270
TRIM36	0	270	0	270
TRIM41	0	270	0	270
TRIM72	0	244	0	244
TRIP12	0	270	0	270
UBE3A	0	270	0	270
UBE3D	0	270	0	270
UBR2	0	270	0	270
UBR3	0	270	0	270
UNK	0	270	0	270
VPS8	0	270	0	270
WDR55	0	270	0	270
WDR75	0	270	0	270
WDR77	0	270	848	1118
WDR90	0	244	0	244
WIPI2	0	270	0	270
ZBTB10	0	270	0	270
ZBTB21	0	270	0	270
ZBTB40	0	270	0	270
ZSWIM8	0	270	0	270
MARCHF6	0	270	0	270
MARCHF7	0	270	0	270
AAMP	0	270	0	270
AHCTF1	0	270	0	270
AHI1	0	270	0	270
AMBRA1	0	270	0	270
ANAPC1	0	270	0	270
ANAPC10	0	270	0	270
ANAPC11	0	270	0	270
ANAPC2	0	270	0	270
ANAPC4	0	270	0	270
ANAPC5	0	270	0	270
ANAPC7	0	270	0	270
ANKIB1	0	270	0	270
ANKRD9	0	266	0	266
ARID1B	0	270	0	270
ARPC1A	0	270	0	270
ASB13	0	261	0	261
ASB6	0	270	0	270
BFAR	0	266	0	266
BRWD1	0	270	47	317
BTBD1	0	270	0	270
BTBD10	0	270	0	270
BTBD2	0	270	0	270
BTBD8	0	270	0	270
BTBD9	0	261	0	261
BTRC	0	270	0	270
CAP1	0	270	0	270
CCAR1	0	270	0	270
CCNF	0	266	0	266
CDC16	0	270	0	270
CDC20	0	270	11	281
CDC23	0	270	0	270
CDC34	0	270	0	270
CDC40	0	270	0	270
CGRRF1	0	270	0	270
CHAF1B	0	270	0	270
CHD3	0	270	0	270
CHD6	0	270	0	270
CIAO1	0	270	0	270
CNOT4	0	266	2	268
COPB2	0	270	0	270
CORO1B	0	270	0	270
CORO2A	0	244	0	244
CSTF1	0	270	0	270
CUL1	0	270	23	293
CUL2	0	270	138	408
CUL3	0	270	15	285
CUL4B	0	270	11	281
CUL5	0	270	0	270
DCAF10	0	261	0	261
DCAF12	0	266	0	266
DCAF13	0	270	0	270
DCAF6	0	270	0	270
DCAF7	0	270	0	270
DCAF8	0	270	0	270
DCAF8L2	0	244	0	244
DCUN1D1	0	270	530	800
DCUN1D2	0	261	3	264
DCUN1D5	0	270	3	273
DDB2	0	270	0	270
DDX58	0	261	0	261
DENND3	0	261	0	261
DIDO1	0	270	0	270
DMXL1	0	270	0	270
DMXL2	0	270	0	270
DPF2	0	270	0	270
DPH7	0	270	0	270
DTX2	0	244	0	244
DTX3L	0	270	1	271
DYNC1I2	0	270	1	271
DZIP3	0	270	0	270
EIF3I	0	270	1	271
ELP2	0	270	0	270
EML2	0	244	0	244
EML3	0	270	0	270
FAF2	0	270	0	270
FANCL	0	244	0	244
FBXL12	0	244	0	244
FBXL14	0	244	0	244
FBXL16	0	244	0	244
FBXL18	0	270	0	270
FBXL20	0	270	0	270
FBXL3	0	270	0	270
FBXL6	0	270	0	270
FBXO11	0	270	0	270
FBXO17	0	270	0	270
FBH1	0	270	0	270
FBXO21	0	270	0	270
FBXO22	0	270	0	270
FBXO27	0	261	0	261
FBXO28	0	270	0	270
FBXO3	0	266	0	266
FBXO30	0	270	0	270
FBXO31	0	266	0	266
FBXO42	0	261	0	261
FBXO46	0	266	0	266
FBXO5	0	270	0	270
FBXO6	0	266	0	266
FBXO7	0	270	0	270
FBXO9	0	266	0	266
FBXW11	0	270	0	270
FBXW2	0	270	0	270
FBXW4	0	270	0	270
FBXW9	0	244	0	244
FEM1B	0	270	0	270
FEM1C	0	244	0	244
FYCO1	0	270	0	270
GAN	0	266	0	266
GNB1	0	270	71	341
GNB1L	0	270	0	270
GNB2	0	270	0	270
GNB4	0	266	0	266
GNB5	0	270	0	270
GRWD1	0	270	0	270
GTF3C2	0	270	0	270
GZF1	0	270	0	270
HACE1	0	270	0	270
HECTD3	0	270	0	270
HECW1	0	244	0	244
HERC1	0	270	0	270
HERC5	0	270	0	270
HLTF	0	270	0	270
HOXB4	0	244	0	244
IBTK	0	266	0	266
IFT122	0	270	0	270
IFT80	0	270	0	270
ING1	0	244	0	244
ING3	0	266	0	266
INTS12	0	244	0	244
IPP	0	270	0	270
IRF2BP1	0	270	0	270
IRF2BPL	0	270	0	270
ITCH	0	270	1	271
IVNS1ABP	0	270	0	270
JADE1	0	270	0	270
JADE2	0	261	0	261
KAT6A	0	270	314	584
KATNB1	0	270	4	274
KBTBD11	0	270	0	270
KBTBD2	0	270	0	270
KBTBD4	0	270	0	270
KBTBD6	0	270	0	270
KBTBD8	0	266	0	266
KCTD10	0	270	0	270
KCTD20	0	270	0	270
KCTD9	0	270	0	270
KDM2B	0	270	337	607
KIF21A	0	270	0	270
KLHDC3	0	270	0	270
KLHL11	0	270	0	270
KLHL12	0	266	0	266
KLHL13	0	266	0	266
KLHL20	0	266	0	266
KLHL21	0	244	0	244
KLHL22	0	270	0	270
KLHL23	0	266	0	266
KLHL26	0	270	0	270
KLHL36	0	270	0	270
KLHL7	0	266	0	266
KLHL8	0	244	0	244
KLHL9	0	266	0	266
LMO7	0	270	0	270
LRR1	0	244	0	244
LRRC14	0	270	0	270
LRRC41	0	270	0	270
LRRC42	0	270	0	270
LRRC58	0	266	0	266
LRSAM1	0	270	0	270
LRWD1	0	270	0	270
LZTR1	0	270	0	270
MAGEA2	0	266	0	266
MAGEB2	0	244	0	244
MAGED1	0	270	1	271
MAGED2	0	270	0	270
MED16	0	270	0	270
MED8	0	270	0	270
MEX3D	0	244	0	244
MGRN1	0	270	0	270
MIB2	0	270	0	270
MIOS	0	270	0	270
MKRN1	0	270	0	270
MKRN2	0	270	0	270
MNAT1	0	270	627	897
MPP7	0	244	0	244
MSL2	0	266	0	266
MUL1	0	270	0	270
MYCBP2	0	270	0	270
MYNN	0	266	0	266
NACC1	0	270	0	270
NACC2	0	244	0	244
NAT10	0	270	254	524
NBEAL1	0	270	0	270
NBEAL2	0	270	0	270
NSMCE3	0	270	0	270
NEDD1	0	270	0	270
NFX1	0	270	0	270
NLE1	0	270	0	270
NOL10	0	270	0	270
NSMAF	0	261	0	261
NSMCE2	0	270	1	271
NUP43	0	270	0	270
NUP62	0	270	0	270
PAAF1	0	270	0	270
PAF1	0	270	0	270
PAFAH1B1	0	270	0	270
PAK1IP1	0	261	0	261
PATZ1	0	270	0	270
PAXIP1	0	270	0	270
PCGF2	0	270	0	270
PCGF3	0	270	0	270
PCGF5	0	270	0	270
PCGF6	0	270	0	270
PDLIM2	0	244	0	244
PEX10	0	270	0	270
PEX2	0	266	0	266
PEX7	0	266	0	266
PHF1	0	270	0	270
PHF10	0	270	0	270
PHF2	0	270	16	286
PHRF1	0	270	0	270
PJA2	0	270	0	270
PLAA	0	270	44	314
PLRG1	0	261	0	261
PPIL2	0	266	0	266
PPP2R2B	0	266	0	266
PPWD1	0	261	0	261
PRAME	0	266	0	266
PRC1	0	270	0	270
PREB	0	270	0	270
PRPF19	0	270	0	270
PRPF4	0	270	0	270
PWP1	0	270	0	270
RABGEF1	0	270	0	270
RAD18	0	270	0	270
RAE1	0	270	0	270
RBBP4	0	270	40	310
RBBP5	0	270	58	328
RBBP6	0	266	0	266
RBBP7	0	270	11	281
RBCK1	0	270	1	271
RC3H1	0	270	0	270
RC3H2	0	270	0	270
RCHY1	0	270	0	270
RFFL	0	261	0	261
RFWD3	0	270	0	270
RHOBTB3	0	270	0	270
RMND5A	0	270	0	270
RNF10	0	270	0	270
RNF114	0	270	0	270
RNF123	0	270	0	270
RNF126	0	270	0	270
RNF139	0	244	0	244
RNF14	0	270	0	270
RNF141	0	266	0	266
RNF149	0	244	0	244
RNF157	0	244	0	244
RNF175	0	270	0	270
RNF185	0	266	0	266
RNF2	0	270	0	270
RNF20	0	270	0	270
RNF214	0	270	0	270
RNF216	0	270	0	270
OBI1	0	270	0	270
RNF31	0	270	1	271
RNF34	0	270	0	270
RNF4	0	261	0	261
RNF5	0	270	0	270
RNF7	0	270	0	270
RNFT1	0	266	0	266
RRP9	0	270	0	270
SART1	0	270	0	270
SEC13	0	270	0	270
SEC31A	0	270	0	270
SEH1L	0	270	0	270
SETMAR	0	270	3	273
SHPRH	0	270	1	271
SIAH2	0	244	0	244
SKP2	0	270	96	366
SMU1	0	270	0	270
SMURF1	0	270	102	372
SMURF2	0	270	31	301
SNRNP40	0	270	0	270
SOCS2	0	244	0	244
SPOP	0	266	78	344
SPSB3	0	244	0	244
STAMBP	0	270	28	298
STRN	0	270	0	270
STRN3	0	261	0	261
STUB1	0	270	0	270
SYVN1	0	270	0	270
TAF5	0	270	0	270
TANK	0	266	2	268
TBL2	0	270	0	270
ELOC	0	270	213	483
ELOB	0	261	213	474
THOC3	0	270	0	270
THOC6	0	270	0	270
TLE4	0	270	0	270
TMEM129	0	270	0	270
TMEM183A	0	266	0	266
TMF1	0	270	0	270
TOPORS	0	266	0	266
TRAF2	0	270	0	270
TRAF3	0	244	0	244
TRAF4	0	266	0	266
TRAF5	0	266	0	266
TRAF6	0	270	20	290
TRAF7	0	270	0	270
TRIM11	0	270	0	270
TRIM14	0	270	0	270
TRIM16	0	244	0	244
TRIM2	0	261	0	261
TRIM21	0	244	0	244
TRIM23	0	266	0	266
TRIM26	0	270	0	270
TRIM27	0	270	0	270
TRIM37	0	266	0	266
TRIM38	0	270	0	270
TRIM4	0	270	0	270
TRIM47	0	270	0	270
TRIM59	0	270	0	270
TRIM7	0	270	0	270
TRIM8	0	244	0	244
TRPC4AP	0	270	0	270
EIPR1	0	270	0	270
TTC3	0	270	0	270
UBE3C	0	270	0	270
UBE4A	0	270	0	270
UBE4B	0	270	0	270
UBOX5	0	270	0	270
UBR5	0	270	0	270
UFL1	0	270	0	270
UHRF1	0	270	146	416
UHRF2	0	270	0	270
UNKL	0	244	0	244
UPF1	0	270	0	270
UTP15	0	261	0	261
UTP18	0	270	0	270
VPS11	0	270	0	270
VPS18	0	270	0	270
VPS41	0	266	0	266
WDFY1	0	270	0	270
WDFY2	0	270	0	270
WDFY3	0	270	0	270
WDR1	0	270	0	270
WDR11	0	270	0	270
WDR12	0	270	0	270
WDR18	0	244	0	244
WDR26	0	270	0	270
WDR3	0	270	0	270
WDR33	0	270	0	270
DYNC2I2	0	270	0	270
WDR36	0	261	0	261
WDR37	0	270	0	270
WDR4	0	270	0	270
WDR41	0	270	0	270
WDR43	0	270	0	270
WDR44	0	270	0	270
WDR48	0	270	104	374
WDR59	0	270	0	270
WDR6	0	270	0	270
WDR62	0	270	0	270
WDR7	0	270	0	270
WDR70	0	270	0	270
WDR74	0	270	0	270
WDR76	0	270	0	270
WDR81	0	270	0	270
WDR82	0	270	0	270
WDR83	0	270	0	270
WDR89	0	266	0	266
WDR91	0	266	0	266
DNAAF10	0	270	0	270
WDSUB1	0	270	0	270
WDTC1	0	270	0	270
NSD3	0	270	38	308
WRAP53	0	270	0	270
WRAP73	0	270	0	270
WWP1	0	270	0	270
WWP2	0	270	0	270
ZBTB1	0	270	0	270
ZBTB11	0	270	0	270
ZBTB14	0	270	0	270
ZBTB20	0	244	0	244
ZBTB24	0	270	0	270
ZBTB33	0	270	0	270
ZBTB43	0	270	0	270
ZBTB44	0	244	0	244
ZBTB7A	0	261	0	261
ZBTB7B	0	244	0	244
ZBTB9	0	266	0	266
ZC3HC1	0	270	0	270
ZFP91	0	270	14	284
ZFPL1	0	270	0	270
ZMIZ1	0	270	0	270
ZMIZ2	0	270	0	270
ZNF131	0	270	0	270
ZNF598	0	270	0	270
ZYG11B	0	270	0	270
HERC3	0	255	0	255
IFT172	0	255	0	255
BTBD3	0	255	0	255
CORO1A	0	238	0	238
DCAF5	0	238	0	238
DTX3	0	238	0	238
FBXO4	0	238	0	238
FBXW8	0	255	0	255
KCTD12	0	255	141	396
KCTD15	0	255	0	255
KCTD18	0	238	0	238
KLHDC2	0	255	0	255
KLHL15	0	255	0	255
KLHL24	0	255	0	255
KMT2B	0	255	2	257
LONRF2	0	255	0	255
LTN1	0	255	0	255
PEX12	0	238	0	238
PHF14	0	255	0	255
PPP2R2D	0	238	0	238
RNF138	0	238	0	238
RNF169	0	238	0	238
RNF25	0	238	0	238
RNF41	0	238	0	238
RSPRY1	0	255	0	255
SLX4	0	255	0	255
TRAIP	0	238	0	238
WDR54	0	238	0	238
DYNC2I1	0	255	0	255
ZBTB5	0	238	0	238
ZNF106	0	255	0	255
TBC1D31	0	188	0	188
ASB3	0	188	0	188
FBXW5	0	188	0	188
G2E3	0	188	0	188
KBTBD7	0	188	0	188
RNF19A	0	188	0	188
WDR24	0	188	0	188
ZBTB38	0	188	0	188
ZER1	0	188	0	188
DPF1	0	188	0	188
PCMTD2	0	188	0	188
CHFR	0	188	0	188
MAPKBP1	0	188	0	188
MARCHF4	0	188	0	188
BTBD7	0	188	0	188
FZR1	0	188	2	190
POC1B	0	188	0	188
FBXO33	0	188	0	188
TRIM44	0	188	0	188
BIRC8	0	0	6	6
BMI1	0	0	2	2
BRWD3	0	0	17	17
CBX4	0	0	69	69
ING2	0	0	6	6
KCTD11	0	0	1	1
KCTD16	0	0	9	9
KCTD8	0	0	5	5
KITLG	0	0	1	1
PINK1	0	0	14	14
RAPSN	0	0	1	1
SHARPIN	0	0	1	1
TAF3	0	0	1	1
TRIM66	0	0	5	5
WDFY4	0	0	1	1
ZBTB16	0	0	17	17

## Sheet: Fig3a
	LAML	LGG	ESCA	BRCA	GBM	TGCT	LUSC	SKCM	SARC	THYM	CESC	STAD	READ	PRAD	THCA	HNSC	LUAD	COAD	PAAD	UCS	KIRC	CHOL	PCPG	MESO	BLCA	UCEC	OV	KIRP	DLBC	ACC	KICH	UVM	LIHC
AMFR	5.2529	6.59474	5.67749	6.34143	6.65319	5.48192	5.70946	5.8909	5.68357	5.15581	5.46667	5.25022	5.51047	5.81709	6.10381	5.69548	5.47996	5.50382	5.88097	5.05657	5.7837	6.45581	6.23388	5.8846	5.51604	5.19334	5.01662	5.87035	5.70843	6.59944	7.28994	5.51663	5.94341
ANAPC11	5.70049	7.59885	6.86254	7.34112	8.12348	7.61417	7.60224	7.42084	7.7858	7.57747	7.74673	6.59786	7.26316	7.53798	7.10833	7.36701	7.49074	7.33769	7.07999	7.96847	6.43179	7.25467	7.27762	7.37044	7.79102	7.83363	7.04287	7.4267	7.43774	7.25775	6.5798	6.94425	7.59657
ARIH1	6.0577	5.2365	5.86504	5.57623	5.05046	5.58044	5.55137	5.45709	5.30839	4.72736	5.11228	5.36949	5.01832	5.14079	4.99749	5.33023	5.23148	4.95256	5.04047	4.80172	5.14852	5.02869	5.16047	5.17389	4.94439	4.71091	5.01788	4.5361	4.22728	4.33124	5.10122	4.24262	4.13911
DCAF11	5.7729	5.55783	5.22593	5.7786	5.14327	4.61476	5.13588	5.15707	4.84248	5.4101	5.23742	5.1769	5.23591	5.94676	5.69921	5.06414	5.1946	5.26868	5.12763	4.81098	4.91885	5.16125	4.84851	4.66218	5.00364	5.2716	5.4479	5.28914	5.21455	5.14648	5.49521	5.41547	5.55704
DCAF8	7.05637	6.55956	5.50367	6.2888	6.11583	5.75003	5.64083	5.93761	5.76687	6.16453	5.40917	5.32189	5.48851	5.88642	6.3688	5.25792	5.8166	5.40478	5.81758	5.55	6.13772	6.43347	6.01693	5.96831	5.5589	5.62265	5.66224	5.94932	5.19256	5.3176	5.13085	5.52544	5.78449
FBXO7	6.42211	6.15763	5.62677	6.04953	5.9141	6.1247	5.99458	7.48606	6.12589	6.10263	5.94322	5.66033	5.876	5.71971	7.10014	5.84716	5.83694	5.84799	5.94135	5.57261	6.29961	5.97116	6.34998	5.60943	5.7306	5.74306	5.72815	5.97431	5.75886	5.487	6.61582	7.0267	5.92502
FBXW5	5.5091	5.66322	6.13008	5.52421	5.84696	5.61354	5.67396	6.08026	6.22672	6.93086	6.07908	6.11071	5.79691	6.32815	5.95458	6.04854	5.96466	6.00142	6.04962	5.36881	5.78606	6.32381	5.66376	6.04618	5.84097	5.82328	5.64333	6.12056	6.08932	5.99409	6.34504	7.08237	6.11209
HECTD1	6.31452	5.57408	5.95975	5.7674	5.23421	5.22457	5.36017	5.202	5.55969	5.11898	5.53527	5.21786	5.0622	5.47312	5.83831	5.4436	5.55577	5.13894	5.50841	5.19217	5.27832	5.21124	5.44062	5.25017	5.31175	5.49766	4.82883	4.98688	4.68428	5.18867	5.82225	6.22727	5.04784
HUWE1	6.73915	6.04519	6.52909	6.0446	5.68009	6.87176	5.7757	5.84293	5.8879	5.84725	5.81773	5.98986	5.82844	5.61339	5.5963	5.6178	5.78498	5.71147	5.6011	5.72442	5.48671	5.82245	6.0218	5.72354	5.76132	5.61677	5.78557	5.36247	5.37125	5.25514	5.1613	5.50969	4.64441
KEAP1	5.20637	6.24365	5.4185	5.82579	6.18505	4.91363	6.01905	5.61589	6.28703	6.00384	6.44089	5.0063	5.74939	5.95605	5.91612	5.95335	5.47185	5.73796	5.66705	6.06893	5.53571	5.65842	5.97775	6.11869	6.11307	6.203	5.47478	5.49697	5.78321	6.11682	5.24298	4.98185	5.61002
MDM2	6.0128	5.11437	5.5636	5.66288	5.59219	6.42023	5.25665	5.56252	5.21396	5.99409	6.01422	5.40785	4.45315	5.33291	5.75675	5.05769	5.2566	4.65761	4.99366	5.2869	5.74493	5.61252	4.81479	5.85246	5.80963	5.7782	4.34274	5.7999	5.76682	6.06046	4.34184	5.03078	5.22418
MGRN1	6.02412	5.44077	5.21917	5.12515	5.20637	4.75537	4.22496	5.47967	5.13773	4.31613	4.09128	5.40546	4.98093	5.00272	5.3311	4.10348	5.22652	4.94816	4.93026	4.56683	5.40697	5.01275	4.65881	4.97778	4.28471	4.57593	5.10228	5.49922	4.03126	4.82014	5.12884	5.57564	4.32335
NOSIP	5.2491	5.89797	5.36086	5.82731	6.23654	6.17232	5.8027	6.025	6.2971	6.74748	6.3974	5.45728	6.10189	5.77094	5.93156	6.11593	5.61031	6.19017	6.03387	6.78671	5.60492	5.97171	5.84087	5.87477	6.14748	6.60676	5.68627	5.72952	6.80505	6.01329	5.33198	5.98277	5.50079
PPIL2	5.39887	4.65075	4.79647	4.64441	4.43626	5.12636	4.71697	4.67755	4.65104	5.18585	4.76895	4.62526	4.57531	5.01813	4.93123	4.54442	4.71206	4.58163	4.61121	4.70648	4.40527	4.85073	4.39746	4.18424	4.7703	4.78977	4.00808	4.8104	4.85498	4.12845	4.8545	4.42691	4.17876
RING1	4.57957	5.94917	4.46498	4.91885	5.82014	4.54902	5.06826	5.46794	5.4266	6.17637	5.35471	4.41919	4.43692	5.29703	5.81365	5.06001	5.05919	4.51663	5.09383	5.44458	4.81715	5.2588	5.58906	5.38091	5.14531	5.37886	5.13588	4.94864	5.15464	4.58916	4.04037	5.86494	4.99686
RNF13	5.53727	6.48745	5.606	5.70588	6.50337	4.26005	5.86829	5.56801	5.15483	4.79334	5.20321	5.19003	5.28763	5.64529	5.87222	5.31633	5.53982	5.10874	5.25212	4.51534	6.15201	5.44307	5.05007	5.42827	4.96113	4.5361	4.57469	5.79077	4.4087	4.95842	5.70854	4.11101	4.74738
RNF130	7.45882	6.26684	4.97037	6.00226	6.62745	5.70598	5.41464	5.95394	6.2359	5.00364	5.34661	5.18206	5.3572	5.70941	5.67597	4.84021	5.91597	5.33861	5.73168	5.81454	6.4057	6.12884	5.34076	6.10933	4.74035	5.55156	5.67832	6.13427	5.13132	5.45777	5.29884	5.63461	6.05681
RNF181	6.17854	7.01489	6.88247	7.5332	7.59925	7.64601	7.55687	7.29868	7.51575	7.45295	7.46085	6.78508	7.00978	7.34077	7.76733	7.25452	7.73548	7.05438	7.26033	7.75588	7.74633	7.48467	6.83275	7.50695	7.6897	7.74095	7.62004	7.40294	7.61965	7.38892	6.27883	6.89764	7.59557
RNF213	6.77988	4.93075	6.34672	5.99951	5.02196	5.39028	5.50352	5.55	5.2253	5.72687	5.95059	5.96462	5.41782	4.92359	5.31253	5.55137	6.23131	5.59336	5.68372	4.71918	6.03406	6.1704	4.56348	5.77457	5.78164	5.34695	5.50489	6.42388	5.43628	4.31471	4.20083	4.89575	5.28388
RNF31	5.78871	4.85175	4.95469	4.97729	4.81503	5.85403	4.82019	5.15464	5.16246	5.56223	5.3216	4.80037	4.4614	4.88091	4.8076	4.85223	4.94061	4.52074	5.00538	5.25017	4.44761	5.05133	5.21435	4.83133	5.07685	5.58857	5.35407	4.75114	5.4393	5.15581	4.98436	5.0237	4.37708
RNF40	5.97706	6.5555	5.88947	6.47188	6.42794	5.7785	5.86544	6.33734	6.16222	6.12766	6.02092	5.50348	5.81356	5.98518	5.91931	5.99197	6.02254	5.86047	5.90446	6.35423	5.87969	6.08637	5.67327	6.16631	6.04194	6.20477	5.62001	6.38525	5.7679	6.25263	5.37608	6.20655	5.27647
RNF5	5.58857	6.53255	5.91671	5.9622	6.28332	5.53072	5.61046	6.14748	5.96038	6.20458	6.02402	6.13693	6.07661	6.26556	6.08164	5.27988	5.86819	5.98061	5.71755	6.48429	6.79236	6.73703	5.45582	5.87212	5.65244	6.1249	6.99355	6.59261	5.61589	6.21819	4.94951	6.02057	6.42883
STUB1	5.56624	7.34897	5.94346	6.99807	7.08605	6.01053	6.66582	7.16081	7.05642	6.89556	6.76645	5.93451	6.5749	7.20907	7.25929	6.75416	6.72915	6.67552	6.84588	6.93324	6.55946	6.77378	7.68865	6.80822	6.75144	6.83379	6.15034	7.17481	6.84182	7.41358	7.00725	7.13598	6.48093
SYVN1	6.36321	5.16067	6.07189	5.38974	4.94584	4.61409	5.06438	5.28466	5.03407	4.48217	4.78374	6.04307	5.15036	5.7177	5.27014	4.88188	5.55616	5.15561	5.20832	4.69706	4.97226	5.43677	5.62353	5.16271	4.88898	4.86444	5.28651	4.84552	6.00177	5.527	5.4459	4.5789	5.63892
TRIM28	8.72252	7.94491	8.18107	8.4405	8.38651	10.1894	8.56431	8.57199	8.11361	8.97756	8.73299	7.87266	8.48837	8.21177	8.03779	8.39389	8.00412	8.56067	7.97853	9.19586	7.4107	8.23713	7.6692	8.10395	8.59892	8.74407	8.3566	7.46637	8.64191	7.79351	7.27911	8.69538	7.17481
TRIP12	6.7346	5.36666	5.83438	5.92054	5.30629	5.59395	5.43198	5.60649	5.22418	5.29245	5.06778	5.37398	5.34905	5.40429	5.39785	5.58494	5.5919	5.20418	5.43696	5.31107	5.46667	5.42837	5.13851	5.55646	5.0461	5.1839	4.53418	4.95048	5.2418	4.63692	4.30982	4.48924	4.22501
UBR4	6.51663	6.12919	6.58356	6.02289	5.95118	6.53958	5.99414	6.26319	6.51257	6.44257	6.49442	6.11475	6.18564	6.17523	6.18574	6.17795	6.0579	6.22894	6.48805	6.41924	6.50367	6.01122	5.84396	6.1811	6.40155	6.33111	5.71255	6.37853	6.35195	5.48289	4.73905	5.74257	5.74444
PML	5.95374	4.37818	6.2581	5.00538	4.63807	5.0112	5.5022	5.56037	5.61428	5.52358	5.84937	5.72844	4.77396	4.74627	5.45973	6.11751	5.25855	5.08383	5.73875	4.97729	5.56683	4.93554	4.60555	5.74817	5.24979	5.21221	6.01457	5.21649	5.25855	4.25171	4.31722	5.12141	3.74519
RNF14	4.15543	5.16572	4.45811	5.56894	5.72521	4.33846	4.65305	5.44693	4.85696	4.706	4.3377	4.33271	4.84726	5.27219	5.08471	4.42057	4.82931	4.68509	4.74902	4.10348	5.6156	5.11267	5.50636	4.88367	4.30815	4.39784	4.22501	5.00093	3.99008	5.82299	5.57285	4.77926	4.44828
RNF4	5.82171	5.23323	5.26532	5.31141	5.27871	5.21377	4.89381	5.09888	5.18629	5.05531	4.71476	5.21007	4.86295	4.8392	4.87188	4.91314	4.91837	4.88946	4.95977	4.82834	4.96674	4.96302	4.55146	4.92833	4.80375	4.77608	5.09257	4.66506	4.91411	4.64095	4.72515	4.30815	3.82784
TRIM27	5.82652	5.25305	5.05376	5.36476	5.35583	5.32589	4.93568	5.55332	5.05482	5.18702	4.94013	4.8349	5.21469	5.43413	5.06113	4.60349	5.34734	5.1699	5.00316	5.56801	4.61054	5.24944	4.74791	5.22224	5.14609	5.45025	5.36598	4.6713	5.11481	4.5404	3.75917	5.19577	4.98001
HERC2	5.04047	5.34408	4.84398	4.48896	4.89556	4.88164	4.61265	4.82227	4.94018	5.2566	4.81455	4.32335	4.54185	4.71784	4.74257	4.56377	4.16667	4.56592	4.50205	4.70043	4.01877	4.42419	5.29479	4.47892	4.45677	4.55524	4.02506	4.4561	3.99186	4.36671	4.36947	5.16232	3.72355
RBBP6	6.21395	5.09762	5.0411	4.8783	4.71312	5.01837	4.41547	4.42958	4.42558	4.81715	4.65997	4.67524	4.48155	4.59543	4.57469	4.38684	4.3377	4.40156	4.32268	4.50587	4.17394	4.44289	4.41447	4.47253	4.43626	4.53849	4.52423	4.28537	4.14571	4.44227	4.00846	3.56557	3.4303
RNF26	4.16346	4.34416	4.77026	4.38094	4.57411	4.50339	4.88777	4.36243	4.79907	4.32335	4.47864	4.46236	4.44806	4.28798	4.16228	4.63951	4.5185	4.54691	4.32915	4.89333	4.33703	4.47606	3.92934	4.65363	4.61706	4.49631	4.89768	4.53045	4.0807	3.85799	4.66084	4.29648	4.01258
TRIM26	4.36385	4.67356	4.91218	5.24964	4.61533	5.03475	4.81431	4.96529	4.75379	4.42825	5.3834	4.75966	5.06045	5.08364	4.75224	5.07661	4.87034	5.07297	4.71649	4.56252	4.68927	5.26036	4.42291	5.07811	4.9174	4.9174	4.75537	4.75971	4.96074	3.75167	3.98324	4.669	4.91314
BMI1	5.7782	5.0783	5.04571	5.51585	4.86744	4.59874	4.6008	4.58676	4.57291	4.34274	4.10141	4.92219	4.52887	4.75032	4.60406	4.03957	4.61178	4.42357	4.56252	4.70822	4.79497	4.41209	4.93452	4.05747	4.3434	4.42357	4.5404	4.08832	3.58133	4.49889	3.99593	3.55093	4.13336
HECTD3	4.86792	4.52486	5.19689	4.73771	4.77242	4.55151	4.23921	4.9231	4.89309	4.42558	4.55582	5.09296	4.86483	4.10056	4.79387	4.55946	4.62118	4.92978	4.65997	4.26005	4.60699	4.86474	3.60821	4.68706	4.81349	4.33846	4.5229	4.78032	4.15619	4.23419	3.87331	4.67015	3.9588
DDB2	5.25553	3.73603	4.35929	4.58944	4.81503	4.35187	5.01323	4.93171	4.79049	6.01703	5.89286	4.06522	3.94987	4.08027	4.80167	5.10582	4.33057	4.2384	4.58312	3.75278	5.5135	5.37745	4.36285	5.5314	5.03737	4.33485	3.70267	5.625	5.60913	5.26449	3.62985	4.99453	4.29429
PJA2	5.66705	6.2772	5.02011	5.3118	6.28076	3.98005	4.51668	5.0492	5.51472	4.61054	4.23457	4.56041	4.37818	5.36564	5.69445	4.61471	4.87188	4.12388	4.8186	4.43826	5.77506	5.01973	6.24212	4.92649	3.88361	4.03736	3.96629	4.68149	3.50079	4.92794	4.80602	3.7613	4.27873
UBE3A	5.61266	4.78741	5.58015	5.27949	4.64499	4.46011	4.769	4.61591	4.4531	4.31689	4.39741	5.32984	4.46622	4.58408	4.66991	4.59903	4.45019	4.44394	4.23883	3.99636	4.82169	4.52338	4.49665	4.18821	4.1627	4.02769	4.61946	4.05399	3.59453	3.729	4.36033	3.35195	3.54224
DCAF12	5.16708	4.66674	5.00718	4.8943	4.54777	4.43893	4.68509	4.03999	4.19454	4.06612	4.63951	4.54505	4.68567	4.41924	3.89531	4.55888	4.85797	4.63692	4.23798	4.20788	4.03736	4.1749	3.69547	4.21176	4.2502	4.59395	4.66842	3.82069	4.52978	4.08324	3.2016	3.28985	3.37985
UBE3C	5.47087	4.22998	5.38784	4.99318	4.691	4.7186	4.97817	4.97778	4.38165	3.80016	4.64902	4.8755	4.89768	4.5304	3.96994	4.92248	4.65305	4.92504	4.61294	3.81864	4.40327	4.63395	3.90446	4.59395	4.57229	4.15704	4.47577	4.42024	3.71477	4.0259	5.02879	3.23109	3.79904
SIAH2	4.98775	3.5534	5.27891	5.44693	4.10178	2.88943	5.35632	3.6241	4.29904	4.00001	5.01236	4.6974	4.17952	4.31181	3.3169	5.17593	3.91262	4.08578	4.10018	4.1309	4.06094	4.16912	3.40465	4.13175	4.37013	4.26299	4.96945	3.82273	4.90879	5.55489	4.04911	2.54845	4.61591
ZNRF1	5.42387	4.4416	4.6923	4.34412	4.46336	4.90299	4.89526	3.82171	4.39127	5.9565	4.84325	4.32226	4.25475	3.2728	5.28704	4.6519	4.42891	4.31831	4.48733	4.80992	3.26303	3.79336	5.24526	4.53045	4.92697	4.97265	4.72303	3.40736	4.42891	4.17876	3.50446	3.16186	3.66108
CDC20	4.25626	1.97636	5.88323	4.70432	4.98001	5.96466	5.75381	5.01168	5.40087	6.43743	6.62532	5.35807	5.75406	2.14241	2.03738	6.24991	4.52232	5.81184	4.00629	6.54274	2.23265	4.02286	1.2418	4.4647	6.11041	6.45334	5.91882	2.06002	6.27375	2.57046	1.19535	2.60172	3.38266
TRIM22	6.93731	4.39884	4.5195	4.76606	5.31	4.20863	4.72572	4.02506	4.8755	4.84195	5.01856	4.41142	3.59254	3.87331	5.07806	5.32155	5.27277	3.75249	4.91169	2.65538	5.70156	3.37774	3.18323	4.97594	4.13996	4.16506	4.05483	4.77242	6.03564	2.25395	3.03256	2.23879	2.9241
UBE4B	5.34412	4.3434	4.84798	4.30193	4.1309	4.33057	4.47735	4.57105	4.22264	4.23646	4.44026	4.37922	4.06391	4.4189	4.40837	4.42157	4.17555	4.17073	3.91076	4.40604	3.86395	3.56983	3.71861	3.89825	4.10602	4.33124	4.4168	3.74519	3.41951	3.57776	2.84189	5.00364	3.28985
RNF19A	5.35193	5.30468	4.79444	5.01487	5.51164	4.3434	4.3494	4.34131	4.4097	3.64387	4.32805	4.48705	3.88804	3.85799	3.75755	4.21138	4.87115	3.9392	4.54098	3.69713	4.92649	5.66728	4.00587	4.16506	4.39365	3.70932	4.03914	4.2502	3.59215	2.92219	3.63718	2.31612	3.74094
TRIM11	4.28765	3.67131	4.38822	4.38298	3.47893	4.39708	4.14977	4.17876	3.65938	3.95141	4.58436	4.03295	4.1679	4.13746	3.47251	4.06391	4.0383	4.20594	4.08154	4.16185	3.07725	4.36423	3.5242	4.01164	4.42024	4.38746	4.22803	3.37154	3.96254	3.59215	2.74415	4.0934	3.14242
Cancer type	Count
LAML	529
LGG	479
ESCA	469
BRCA	456
GBM	456
TGCT	421
LUSC	414
SKCM	412
SARC	397
THYM	396
CESC	392
STAD	392
READ	389
PRAD	387
THCA	387
HNSC	383
LUAD	382
COAD	381
PAAD	376
UCS	376
KIRC	368
CHOL	361
PCPG	361
MESO	358
BLCA	356
UCEC	345
OV	339
KIRP	334
DLBC	311
ACC	292
KICH	279
UVM	277
LIHC	216

## Sheet: Fig3b
	thyroid.cancer	colorectal.cancer	head.and.neck.cancer	carcinoid	pancreatic.cancer	ovarian.cancer	breast.cancer	liver.cancer	melanoma	urothelial.cancer	stomach.cancer	prostate.cancer	endometrial.cancer	cervical.cancer	testis.cancer	lung.cancer	glioma	skin.cancer	renal.cancer	lymphoma
AMFR	high	high	high	high	high	high	high	high	high	high	high	high	high	low	high	high	high	high	high	high
ANAPC11	high	high	high	high	high	high	high	high	high	high	high	high	high	high	high	high	high	high	high	high
ARIH1	high	high	high	high	high	low	high	high	high	high	high	high	high	high	high	high	high	low	high	high
DCAF11	high	high	high	high	high	high	high	high	high	high	high	high	high	high	high	high	high	high	high	high
DCAF8	high	high	high	high	high	high	high	high	high	high	low	high	high	low	high	high	high	low	high	high
FBXO7	high	high	high	high	high	high	low	high	high	high	high	high	high	high	high	high	high	high	high	low
FBXW5	high	high	high	high	high	high	high	high	high	high	high	high	high	high	high	high	low	high	low	low
HECTD1	high	high	high	high	low	high	high	high	high	low	low	high	high	low	low	high	low	low	low	low
HUWE1	high	high	high	high	low	high	high	high	high	high	high	high	high	high	high	high	high	high	high	high
KEAP1	high	high	high	high	low	high	high	high	low	high	high	low	high	high	high	low	high	low	high	low
MDM2	high	high	high	high	high	high	high	high	high	high	high	high	high	high	high	high	high	high	high	high
MGRN1	high	high	high	high	high	high	high	high	high	high	high	high	high	high	high	high	low	high	high	high
NOSIP	high	high	high	high	high	high	high	high	high	high	high	low	high	high	low	high	high	high	low	high
PPIL2	high	high	high	high	high	high	high	high	high	high	high	high	high	high	high	high	high	high	high	high
RING1	high	high	high	high	high	high	high	high	high	high	high	high	high	high	low	high	high	high	high	high
RNF13	high	high	high	high	high	high	high	high	high	high	high	high	high	high	high	high	high	high	high	high
RNF130	high	high	high	high	high	high	high	high	high	high	high	high	high	high	high	high	high	high	high	high
RNF181	high	high	high	high	high	high	high	low	high	high	high	high	high	high	high	high	high	low	high	high
RNF213	high	high	high	high	low	high	high	high	high	high	high	high	high	low	high	high	high	low	high	high
RNF31	high	high	high	high	high	high	high	high	high	high	high	high	high	high	high	high	low	high	high	high
RNF40	high	high	high	high	high	high	high	high	high	high	high	low	high	high	high	high	high	high	low	high
RNF5	high	high	high	high	high	low	high	low	high	low	high	high	low	high	low	low	high	low	low	low
STUB1	high	high	high	high	high	high	high	high	high	high	high	high	high	high	high	high	low	high	high	low
SYVN1	high	high	high	high	high	high	high	high	high	high	high	high	high	high	high	high	high	low	high	high
TRIM28	high	high	high	high	high	high	high	high	high	high	high	high	high	high	high	high	high	high	high	high
TRIP12	high	high	high	high	high	low	low	low	high	high	low	low	low	high	high	high	high	high	low	low
UBR4	high	low	low	high	high	high	low	high	high	high	high	high	high	high	low	high	low	low	low	low
PML	high	low	high	low	high	high	low	low	high	high	high	high	high	high	low	high	high	high	high	high
RNF14	high	high	high	high	high	high	high	high	high	high	high	high	high	high	high	high	high	high	high	high
RNF4	high	high	high	high	low	high	low	low	high	low	low	high	high	low	high	low	high	low	low	high
TRIM27	high	high	high	high	high	high	high	high	high	high	high	high	high	high	high	high	high	low	high	low
HERC2	high	high	high	high	high	high	high	high	high	low	high	high	low	high	low	high	high	low	low	low
RBBP6	high	high	high	low	high	low	high	low	low	high	high	low	high	high	high	high	high	high	low	low
RNF26	high	high	high	high	high	high	high	high	high	high	high	high	high	high	high	high	high	high	high	high
TRIM26	high	high	high	high	high	high	high	high	high	high	high	high	high	high	high	high	high	high	high	high
BMI1	high	high	high	high	high	high	high	high	high	high	high	high	high	high	high	high	high	high	high	high
HECTD3	high	high	high	high	high	high	high	high	high	high	high	high	high	high	low	high	high	high	high	high
DDB2	high	high	high	high	high	low	high	high	high	high	low	low	low	high	low	low	low	high	high	high
PJA2	high	high	high	high	high	low	high	high	high	high	high	high	high	low	high	low	high	low	high	low
UBE3A	high	high	high	high	high	high	high	high	high	high	high	high	high	high	high	high	high	high	high	high
DCAF12	high	high	high	high	high	high	high	high	high	high	high	high	low	high	high	high	high	high	low	high
UBE3C	high	high	high	high	high	high	high	high	high	high	high	high	high	high	high	high	high	low	high	high
SIAH2	high	high	high	high	high	high	high	low	high	high	high	low	high	high	high	high	high	high	low	high
ZNRF1	high	high	high	high	high	high	high	high	high	low	low	high	high	low	high	low	low	high	low	low
CDC20	high	high	high	high	high	high	high	high	high	high	high	high	high	high	high	high	high	high	high	high
TRIM22	high	high	high	high	low	high	high	high	high	low	high	high	high	high	low	high	high	high	high	high
UBE4B	high	high	high	high	high	high	high	high	high	high	low	high	high	high	high	high	high	high	low	high
RNF19A	high	high	high	high	high	high	high	high	high	high	high	low	high	low	high	high	high	low	low	low
TRIM11	high	high	high	high	high	high	high	high	high	high	high	high	high	high	high	high	high	high	low	high
Cancer type	Count
thyroid.cancer	617
colorectal.cancer	579
head.and.neck.cancer	576
carcinoid	562
pancreatic.cancer	542
ovarian.cancer	540
breast.cancer	529
liver.cancer	517
melanoma	511
urothelial.cancer	497
stomach.cancer	487
prostate.cancer	486
endometrial.cancer	481
cervical.cancer	477
testis.cancer	472
lung.cancer	465
glioma	440
skin.cancer	427
renal.cancer	381
lymphoma	380

## Sheet: Figure3c
symbol	Percentage of expressed cells	Cell count	Type	Mean expression level		symbol	Cancer Type	Celltype	Percentage of expressed cells	Mean expression level
PCGF2	0.995117	1843	Malignant	0.995117		RNF2	BRCA	Malignant	0.432545	0.481577
PCGF2	0.995117	1843	Immune	0.00434075		KDM5B	BRCA	Malignant	0.597219	0.724426
PCGF2	0.995117	1843	Others	0.000542594		GTF3C2	BRCA	Malignant	0.433276	0.460561
TRIM29	0.994222	2077	Malignant	0.994222		FBXO11	BRCA	Malignant	0.495731	0.523869
TRIM29	0.994222	2077	Immune	0.00577756		PAK1IP1	BRCA	Malignant	0.526226	0.647403
TRIM29	0.994222	2077	Others	0		TBL1X	BRCA	Malignant	0.451086	0.491629
TBL1X	0.991953	1864	Malignant	0.991953		BOP1	BRCA	Malignant	0.564284	0.700905
TBL1X	0.991953	1864	Immune	0.00482833		TRIM29	BRCA	Malignant	0.503781	0.568778
TBL1X	0.991953	1864	Others	0.00321888		ZBTB44	BRCA	Malignant	0.452305	0.482992
CHD3	0.991768	2065	Malignant	0.991768		RNF6	BRCA	Malignant	0.430593	0.499892
CHD3	0.991768	2065	Immune	0.00774818		FBXO22	BRCA	Malignant	0.442791	0.500676
CHD3	0.991768	2065	Others	0.000484262		TRAF7	BRCA	Malignant	0.488168	0.520667
CDH1	0.990909	2200	Malignant	0.990909		CDH1	BRCA	Malignant	0.531837	0.644651
CDH1	0.990909	2200	Immune	0.00681818		ZNRF1	BRCA	Malignant	0.442303	0.463191
CDH1	0.990909	2200	Others	0.00227273		CHD3	BRCA	Malignant	0.499634	0.563284
ZNRF1	0.989629	1832	Malignant	0.989629		PCGF2	BRCA	Malignant	0.447426	0.469955
ZNRF1	0.989629	1832	Immune	0.00764192		CSTF1	BRCA	Malignant	0.444987	0.493168
ZNRF1	0.989629	1832	Others	0.00272926		DIDO1	BRCA	Malignant	0.418151	0.46165
KDM5B	0.987893	2478	Malignant	0.987893		RNF2	BRCA	Immune	0.0995851	0.697607
KDM5B	0.987893	2478	Immune	0.0100888		KDM5B	BRCA	Immune	0.103734	0.898795
KDM5B	0.987893	2478	Others	0.00201776		GTF3C2	BRCA	Immune	0.124481	0.604779
RNF2	0.986096	1798	Malignant	0.986096		FBXO11	BRCA	Immune	0.178423	0.675546
RNF2	0.986096	1798	Immune	0.0133482		PAK1IP1	BRCA	Immune	0.161826	0.520263
RNF2	0.986096	1798	Others	0.000556174		TBL1X	BRCA	Immune	0.0373444	0.764332
DIDO1	0.984492	1741	Malignant	0.984492		BOP1	BRCA	Immune	0.190871	0.696555
DIDO1	0.984492	1741	Immune	0.0143596		TRIM29	BRCA	Immune	0.0497925	0.787694
DIDO1	0.984492	1741	Others	0.00114877		ZBTB44	BRCA	Immune	0.124481	0.660663
GTF3C2	0.981215	1810	Malignant	0.981215		RNF6	BRCA	Immune	0.161826	0.72823
GTF3C2	0.981215	1810	Immune	0.0165746		FBXO22	BRCA	Immune	0.13278	0.592336
GTF3C2	0.981215	1810	Others	0.00220994		TRAF7	BRCA	Immune	0.157676	0.61966
FBXO22	0.981081	1850	Malignant	0.981081		CDH1	BRCA	Immune	0.0622407	0.845189
FBXO22	0.981081	1850	Immune	0.0172973		ZNRF1	BRCA	Immune	0.0580913	0.638006
FBXO22	0.981081	1850	Others	0.00162162		CHD3	BRCA	Immune	0.06639	0.578704
ZBTB44	0.980952	1890	Malignant	0.980952		PCGF2	BRCA	Immune	0.033195	0.954011
ZBTB44	0.980952	1890	Immune	0.015873		CSTF1	BRCA	Immune	0.149378	0.734696
ZBTB44	0.980952	1890	Others	0.0031746		DIDO1	BRCA	Immune	0.103734	0.728102
PAK1IP1	0.980009	2201	Malignant	0.980009		RNF2	BRCA	Others	0.0285714	0.850664
PAK1IP1	0.980009	2201	Immune	0.0177192		KDM5B	BRCA	Others	0.142857	0.852177
PAK1IP1	0.980009	2201	Others	0.00227169		GTF3C2	BRCA	Others	0.114286	0.918222
TRAF7	0.979922	2042	Malignant	0.979922		FBXO11	BRCA	Others	0.0571429	1.046
TRAF7	0.979922	2042	Immune	0.0186092		PAK1IP1	BRCA	Others	0.142857	0.791178
TRAF7	0.979922	2042	Others	0.00146915		TBL1X	BRCA	Others	0.171429	0.649111
BOP1	0.978426	2364	Malignant	0.978426		BOP1	BRCA	Others	0.142857	0.889241
BOP1	0.978426	2364	Immune	0.0194585		ZBTB44	BRCA	Others	0.171429	0.782058
BOP1	0.978426	2364	Others	0.00211506		RNF6	BRCA	Others	0.0285714	0.703815
FBXO11	0.978334	2077	Malignant	0.978334		FBXO22	BRCA	Others	0.0857143	0.436735
FBXO11	0.978334	2077	Immune	0.0207029		TRAF7	BRCA	Others	0.0857143	0.537981
FBXO11	0.978334	2077	Others	0.000962927		CDH1	BRCA	Others	0.142857	0.828033
CSTF1	0.978016	1865	Malignant	0.978016		ZNRF1	BRCA	Others	0.142857	0.802798
CSTF1	0.978016	1865	Immune	0.0193029		CHD3	BRCA	Others	0.0285714	0.814138
CSTF1	0.978016	1865	Others	0.00268097		PCGF2	BRCA	Others	0.0285714	1.09928
RNF6	0.977839	1805	Malignant	0.977839		CSTF1	BRCA	Others	0.142857	0.678767
RNF6	0.977839	1805	Immune	0.0216066		DIDO1	BRCA	Others	0.0571429	0.493153
RNF6	0.977839	1805	Others	0.000554017

## Sheet: Fig4a
	Testis	Uterus	Bone.Marrow	Nerve	Bladder	Fallopian.Tube	Thyroid	Cervix.Uteri	Pituitary	Ovary	Vagina	Lung	Skin	Prostate	Blood.Vessel	Breast	Spleen	Colon	Esophagus	Small.Intestine	Adrenal.Gland	Salivary.Gland	Brain	Muscle	Stomach	Kidney	Liver	Heart	Pancreas	Blood
XIAP	2.70044	3.52973	3.68989	3.39641	3.42758	3.60288	3.71154	3.4899	3.80629	3.22649	3.36594	3.56621	3.18747	3.3169	3.2479	3.17795	3.54599	3.22421	3.24486	3.37714	3.29793	3.23421	3.53543	2.92788	2.71697	2.88753	2.9241	2.37291	2.41145	2.0409
SAG	3.46728	0.0143548	0.0143548	0.0143548	0.0143548	0.21412	0	0.226293	0.0143548	0	0	0.0143548	0	0.0143548	0	0.0143548	0.0143548	0.176318	0	0.042644	0	0.0143548	0.201631	0.0143548	0	0	0	0	0	0.0703873
KLHL3	3.82069	2.69262	0.887511	3.67583	2.41682	2.83191	3.59096	2.6751	3.44628	2.82882	2.64849	2.0531	1.45944	2.18273	2.30159	2.47767	2.29127	1.65535	1.91074	1.93546	2.8797	1.51603	2.73768	0.978174	1.70709	2.14238	0.951938	3.03738	1.0072	0.275004
KLHL11	3.71588	1.31308	1.97085	1.47509	1.7049	1.7181	1.20791	1.05232	0.839938	1.07723	0.856001	0.918387	1.12763	0.815346	0.941119	0.871834	0.575314	1.04614	1.11767	1.121	0.963466	0.97085	0.678058	1.45417	0.678058	0.316138	0.327678	0.887511	0.464679	0.0976133
HECTD2	2.75275	3.89335	1.81558	3.52041	3.48803	3.76557	3.1457	3.51182	3.17314	3.77136	3.11602	2.99548	2.38269	3.59692	3.77349	2.96535	2.14403	2.94109	3.08915	2.40188	2.35052	2.58253	2.5509	1.87383	1.95794	1.77351	1.01436	1.47509	1.69154	0.111034
TRAIP	3.95141	2.09084	3.98272	1.73332	1.45944	1.5059	1.69596	2.04782	1.65077	2.01075	1.97088	1.29275	2.04264	1.75061	1.26003	1.68257	2.00898	1.57044	1.57529	1.87178	1.26306	1.47509	1.37293	0.887511	1.04265	0.895264	0.584968	0.62293	0.713697	0.613537
MID1	2.19538	3.45418	0.361754	2.80735	3.83184	2.71366	2.75488	3.07453	2.16031	2.48802	3.20163	3.04178	2.11271	3.07354	2.61937	2.90112	0.62293	3.7766	2.71366	2.75271	1.76975	2.7803	1.83187	0.464679	1.81762	2.43298	1.11769	1.86787	1.28094	0.042644
ZNRF3	2.84998	2.46847	1.67357	2.49057	2.24187	2.77185	2.12765	2.59171	1.88753	2.60285	2.1144	2.00537	2.26907	2.27205	2.696	1.83187	0.722454	1.86196	2.01794	1.43819	2.58616	1.78243	2.43962	1.41953	1.85001	2.14862	1.76763	1.12432	1.15058	0.0565848
MARCHF4	0.163501	0	0	0	0	0.0703873	0.0143548	0.0143548	2.89142	0.0143548	0	0.0565848	0.176318	0.042644	0.042644	0	0	0.137501	0.0143548	0.124327	0.042644	0	1.6135	0	0.163501	0.0143548	0	0.0143548	0.150557	0
TRIM46	2.46463	2.35192	0.344836	2.54596	1.13748	2.71586	0.545956	1.37803	3.15058	0.378503	1.09085	0.856001	0.669016	1.28094	1.36456	0.879716	1.19535	0.827814	0.704867	0.823734	0.378503	0.704867	3.30593	0.0565848	0.967158	0.448896	0.111034	0.137501	0.286878	0.641556
FBXO4	3.74954	3.24638	3.99322	3.79496	3.35475	3.63927	3.81149	3.16052	3.0286	3.27872	3.21876	3.31618	3.40601	3.43829	3.24866	3.60995	3.61	2.74415	2.84395	3.11186	3.2698	3.20324	2.17953	1.66451	2.61582	2.24631	2.56439	1.84398	2.94114	0.978174
HACE1	3.64727	3.60701	3.35258	3.73876	3.11266	3.38401	2.94488	3.63927	2.88753	3.3561	3.34906	3.02413	2.88264	2.86082	3.15866	3.21412	2.35474	2.71807	2.91837	2.53602	2.27201	2.78663	3.43897	1.62761	1.80321	1.91751	1.06696	1.70927	1.41683	0.536053
PEX12	3.10267	2.4867	3.03738	2.52734	2.62523	2.40326	2.35333	2.27942	2.79493	2.37014	2.08403	1.83792	2.21877	1.99817	2.20477	2.13097	1.83994	1.91074	1.97819	1.73116	2.86891	1.95608	2.30159	2.00898	1.64614	1.64153	1.57529	1.62295	1.2265	0.62293
KCTD21	2.25395	2.36739	1.80321	2.65307	2.90302	2.6713	3.12602	2.72689	2.86394	2.93731	2.79699	2.55459	1.82375	2.26456	3.17234	2.37574	2.21567	2.49949	2.86791	2.12268	3.61234	2.30159	2.71586	1.79907	1.742	1.85714	2.77398	1.6369	1.17634	1.85797
PRKN	2.75062	1.44624	0.104324	1.4303	2.14078	1.26902	1.04263	1.32991	1.53608	1.4725	0.933562	0.948623	1.26306	1.02855	1.70927	1.47509	0.668989	1.4725	1.42222	0.799058	1.91839	0.99279	2.03212	2.80427	0.910726	1.52356	0.405976	2.25395	0.38957	0.042644
HERC6	2.4005	3.29853	0.321936	3.20324	2.17633	3.45682	2.50332	3.06773	2.53354	3.10519	3.72577	2.67244	1.78868	2.92674	1.99637	2.3363	2.62524	2.0179	2.59212	2.47378	2.58978	2.77612	2.13097	0.819669	2.1144	2.47763	1.16987	1.92221	1.60879	1.14077
NHLRC1	0.926	0.867897	0	1.19535	1.33341	0.926	0.99279	0.673537	1.2265	0.560705	0.910726	0.803215	1.69596	0.718076	0.926	1.13748	0.922194	0.839938	0.807361	0.929753	1.35333	1.12432	1.15703	1.03211	0.575314	0.520824	1.16019	0.59455	0.575314	0.189038
KBTBD13	0.464679	0.207876	0	0.0976133	0.111034	0.26304	0.0565848	0.250759	0	0.0565848	0.0976133	0.042644	0	0.111034	0.655349	0.084067	0.0496144	0.042644	0	0.0565848	0	0	0	0.695956	0	0	0	0.38957	0	0
ERCC8	3.04617	2.43293	3.34555	2.52106	2.22344	2.49567	2.69596	2.3361	2.50588	2.34481	2.30741	2.11771	2.14891	2.15054	2.30159	2.30454	2.06866	1.94673	1.99997	1.79266	2.08067	2.02502	1.90304	1.40055	1.61586	1.86971	1.38683	1.49058	1.26902	0.687033
HECW1	3.11938	0.0496144	0.157029	0.863959	1.11105	0.0285685	0.757041	0.143676	0.0703873	0.480254	0.411425	0.21412	0.505893	1.06335	0.117681	0.250954	0.042644	0.298665	0.163501	0.367373	0.0285685	0.443614	1.59932	0.422222	0.275004	1.13039	0.0143548	0.0143548	0.0143548	0
UHRF1	2.81147	0.21412	4.7137	1.51096	0.321936	0.333419	0.310339	0.372079	0.189038	0.269022	1.5656	0.848008	1.64615	0.53602	0.432948	0.443614	1.91648	0.432948	0.555816	1.35051	0.655349	0.948623	0.687044	0.250954	0.485434	0.250916	0.163501	0.176318	0.163501	0.99279
SKP2	1.95608	2.85395	5.38872	2.75275	2.77398	2.87975	2.23265	2.63334	2.41414	2.5668	2.7803	2.42764	2.64038	2.316	2.16668	2.32772	2.81353	2.20947	2.44362	2.36876	2.24187	2.17314	1.85399	1.08067	1.74632	1.23873	2.27054	1.08407	1.33341	1.04263
CCNF	2.58737	1.06006	4.67015	1.0072	2.11771	1.11767	1.10434	1.21696	1.29275	1.00717	1.50078	1.26604	2.10768	1.69151	0.526084	1.32769	1.74846	0.93734	1.03564	1.36169	0.952348	1.257	1.34485	0.799068	0.739854	0.550824	0.495692	0.38957	0.505893	0.584968
TRIM36	7.74046	0.505893	0.852005	1.38683	0.250954	0.74845	0.310339	1.81082	3.98736	1.7246	0.97085	0.83188	0.38957	3.27128	3.43697	0.62293	0.422222	0.948596	0.565594	2.45009	0.807251	0.411425	2.20634	0.130914	1.88944	0.250916	0.163501	0.111034	0.38957	0.111034
TOPORS	4.11686	3.33338	2.95511	3.16186	3.26151	3.17635	3.2327	3.16226	3.03211	3.44488	3.0286	3.01168	2.95886	3.0661	3.07042	3.00003	2.86791	2.89822	2.91455	2.85601	2.92028	2.82374	2.36179	2.10602	2.35756	2.16696	2.28539	1.77399	1.72682	1.83792
ZNRF4	7.33605	0	0	0	0.0565848	0	0	0.0565848	0	0	0	0	0	0	0	0	0	0	0	0	0	0	0.042644	0	0	0	0	0	0	0
ASB4	0.782421	0.084067	0	0.400527	0.176318	0.526084	0.189038	0.0976133	3.24486	0.339128	0.0976133	0.400527	0.150557	0.150557	0.0143548	0.26304	0.0143548	0.084067	0.0565848	0.124327	5.07685	0.163501	0.757041	2.66447	0.0976133	0.104324	0.38957	0.432948	0.26304	0
TRIM39	4.75114	3.94907	3.58073	3.774	3.88557	3.92794	3.81251	3.71737	3.99279	3.63334	3.33347	3.46992	3.11854	3.58798	3.78448	3.41951	3.75329	3.48089	3.64387	3.51096	2.91647	3.22492	2.5185	2.80941	2.81868	2.80261	2.3434	2.19538	2.42227	2.53602
SPSB2	4.1326	3.17871	2.41682	3.24182	3.15058	3.33059	3.86991	3.16007	3.06694	2.4585	2.87776	3.81149	2.94671	3.11602	3.13089	2.75914	3.29645	2.79908	2.71145	2.85483	3.29937	2.63924	2.00357	1.25398	2.53851	3.33353	1.7803	1.43297	1.99637	1.85598
RAD18	2.31612	2.10418	4.3937	2.14241	2.08748	1.85598	2.10433	2.04698	1.29868	1.90498	2.01794	1.90495	2.14891	2.06177	1.71372	2.22958	1.97267	1.73115	1.74418	1.90883	1.65764	1.91838	0.989139	0.682551	1.25398	1.01739	0.948623	0.713697	0.74845	0.636908
UBR2	3.06694	3.74043	4.19927	3.81455	3.81047	3.74205	3.8166	3.4661	3.37714	3.60408	3.54224	3.75218	3.44891	3.41076	3.54599	3.47383	3.5735	3.53543	3.38817	3.65132	3.3377	3.34338	2.58737	3.36039	2.9982	2.5618	2.51474	2.56073	2.6713	3.21724
DCAF10	5.48348	3.67919	4.14321	3.36594	3.62879	3.52735	3.28096	3.52607	3.19851	3.37918	3.46728	3.22805	3.40465	3.28612	3.41883	3.32194	2.67472	3.18431	3.42894	2.90207	3.76024	3.28096	2.58616	3.21564	2.58012	2.40326	2.58132	2.50077	2.33053	2.26305
DTX1	3.43693	1.15704	0.0285685	3.73011	0.895309	3.22957	3.43166	2.15311	3.7071	0.914315	1.8115	1.84802	2.21567	1.92221	0.848008	3.99636	5.51693	1.49568	1.94488	2.85251	2.61585	2.75914	4.43993	0.823748	1.26301	2.29422	3.51475	1.19535	1.63228	1.121
RFWD3	4.45811	2.8797	5.85551	2.80221	2.95977	2.82984	2.84395	3.17311	2.45154	2.7602	3.05655	2.75168	3.24942	2.60879	2.49312	2.6713	2.95881	2.37433	2.54845	2.61117	2.09758	2.8053	1.49058	1.38958	2.08235	1.8759	1.38958	1.21411	1.91456	1.54593
TRIM37	6.0319	3.38954	3.8324	3.34482	3.60408	3.40872	3.45809	3.39783	3.75917	2.88653	3.03387	3.1127	2.85799	3.12766	3.40669	3.03738	2.91742	3.07213	3.05831	2.76127	3.11186	2.70265	4.28836	2.57649	2.23111	2.44493	2.00537	2.31612	1.65077	1.23265
UBR7	6.00925	3.851	4.76125	3.87475	3.88846	3.93542	3.69824	3.78251	3.3785	3.71588	3.65648	3.6229	3.67352	3.49696	3.8728	3.61473	3.45482	3.52479	3.62529	3.45482	3.33987	3.44092	3.70046	3.1619	3.16106	2.8546	2.24795	2.97635	2.83191	1.99094
FBXO6	4.09594	2.86097	4.79522	3.15781	3.47246	2.63924	3.14401	3.31242	2.92792	2.84696	3.0179	3.61762	3.08576	3.34271	2.73875	2.90692	3.65477	2.89532	3.31762	2.79181	3.34978	3.16834	2.99094	3.1293	2.78758	2.56063	2.94476	2.18585	2.61351	3.27352
HERC5	5.95856	4.11224	0.0285685	2.51726	2.72248	3.25855	2.51602	3.32622	2.67805	3.74362	2.64386	2.71476	1.32191	2.46977	2.8797	2.55094	3.08744	2.05831	1.68705	2.39913	2.27797	1.79494	1.41414	0.726814	1.87187	1.69	1.53854	1.01436	1.67356	1.60168
FBXO40	0.111034	0.042644	0.0285685	0.0285685	0.0285685	0.0565848	0.0285685	0.0285685	0.042644	0.111034	0.0285685	0.0703873	0.0285685	0.0285685	0.163501	0.042644	0.104324	0.0143548	0.0285685	0.0565848	0.0285685	0.0565848	0.0565848	4.29572	0.0143548	0.0143548	0.0143548	4.55831	0.0143548	0.0565848
TRIM24	4.62992	2.90302	5.48094	3.02593	3.52232	2.78663	2.79493	2.7803	2.33911	3.81404	2.82984	3.08916	2.80221	3.04437	2.73122	2.97451	2.50332	2.61824	2.76553	2.66334	4.50812	2.96718	2.33771	2.86494	2.7666	1.79809	2.76656	2.18273	2.2141	1.31616
MARCHF3	5.15338	2.87267	5.09209	2.26305	2.17314	2.55824	2.64613	1.65643	3.41951	2.21868	1.71372	3.04877	4.23575	1.5801	2.645	3.00362	2.29717	3.20712	1.98185	2.88264	2.80735	3.27944	1.99817	2.04086	1.77818	1.46974	0.641519	3.47383	1.36735	1.85001
PELI3	3.42495	4.12834	1.4303	3.39026	3.79283	3.70046	3.03914	3.93906	3.98642	3.79756	3.28689	2.85601	2.82984	4.02816	3.81455	3.12097	2.5607	3.46664	3.71043	2.42894	3.24866	2.96902	4.21644	3.04002	2.38956	2.10244	1.38683	2.09758	1.88359	1.40597
BIRC3	2.50077	2.43693	0.469876	4.18703	2.41682	2.57287	2.08067	2.39916	2.07724	1.50332	2.37291	4.17432	2.31908	2.84292	2.22958	2.64386	5.09971	3.40873	2.7698	5.10854	1.4725	3.09595	0.76554	1.11767	3.51603	2.66772	2.17151	1.71372	1.76551	2.26456
ASB6	4.18745	3.98684	3.62819	3.9602	3.8166	4.1747	3.87578	3.99671	3.81966	3.52794	3.88361	3.66905	4.2664	3.90833	3.77766	3.61115	4.14935	3.46728	3.74418	3.56379	3.96301	3.69492	3.71865	2.35333	3.30669	3.45738	2.41548	2.38406	2.71807	2.6713
AHR	1.70046	3.28464	0.084067	6.01491	5.36315	3.82784	3.94767	3.83695	1.80735	2.97719	4.08154	4.64556	4.31869	3.28981	3.92603	4.37366	3.16754	3.17795	3.45282	3.34474	3.38881	3.57776	1.04965	1.03564	3.02849	1.94878	2.79695	2.22344	1.70927	1.72027
KLHL2	2.99461	3.54348	3.03299	4.09637	3.57409	3.67131	3.83993	3.41548	4.58676	2.61824	3.56072	4.37537	3.23189	3.38406	3.95562	3.95047	4.4679	3.02588	3.90012	3.11934	3.812	4.26233	4.84774	1.87383	3.01527	3.17935	3.39713	2.10771	2.0566	3.56502
RHOBTB1	5.15221	4.14812	3.55336	3.17795	3.48931	4.16185	2.54845	4.34425	2.30454	3.6627	3.52853	3.71976	2.4607	3.39005	3.5723	3.31321	3.56438	3.03295	2.86394	2.8053	3.90978	1.59932	1.84802	4.81889	4.06348	3.21513	1.57283	2.42495	2.5185	0.238793
DCAF12	5.60022	3.90595	4.7679	3.82222	3.79394	3.72577	3.88557	4.12194	3.64727	3.79181	4.20164	3.97317	3.75274	3.74954	3.37714	3.73659	3.81098	3.45682	3.56072	3.31034	4.79362	3.85994	2.645	3.20948	3.01966	3.08197	2.76873	2.42227	2.67586	4.57833
PEX10	5.17311	3.797	3.3715	4.29097	3.95702	3.89722	4.01258	3.68175	4.33703	3.8212	3.69381	3.41076	3.85347	4.01211	3.57776	3.87578	3.36454	3.42427	3.61353	3.18899	4.61677	3.68929	4.13585	3.0661	3.07125	3.71094	2.89035	2.74415	3.02676	1.34485
TRIM11	4.62406	3.92981	5.07442	3.64152	3.72133	4.20863	3.84598	3.87369	3.56438	3.70821	4.00901	3.90352	3.97724	4.16469	3.42962	3.57171	4.64182	3.54599	3.63927	3.9293	3.32842	4.04177	3.58857	1.65993	3.26223	3.1651	2.42088	2.15054	2.48802	3.42558
VHL	3.76974	4.12058	5.96895	3.94346	4.31328	3.9486	4.1276	4.02954	3.74741	3.9537	4.00086	4.14203	3.9905	3.90446	3.53356	3.85203	4.35263	3.5173	3.5173	3.94388	3.77136	3.88463	3.42087	2.75807	3.10771	2.9639	2.82268	2.41682	2.72248	3.34551
ASB2	1.76551	5.14507	0.250954	1.1309	4.70764	4.82526	1.01436	3.36715	0.443614	1.11755	3.03036	1.85797	0.926	4.11309	4.69264	1.15703	2.83388	5.52793	4.26527	3.63437	0.384037	1.7049	0.422222	7.67736	2.11771	0.480036	0.286878	4.98097	0.226513	0.696007
ASB1	5.16592	4.32663	4.01568	4.0862	3.90404	3.96441	3.71921	3.86888	4.44895	3.72956	3.51219	3.64732	3.46923	4.20594	4.14529	3.46337	3.84044	3.90642	3.8166	3.57954	2.97818	2.96535	4.31214	3.62879	3.05831	3.30001	2.5777	4.06781	2.19217	2.75275
Tissue	Count
Testis	497
Uterus	573
Bone.Marrow	583
Nerve	583
Bladder	590
Fallopian.Tube	590
Thyroid	600
Cervix.Uteri	606
Pituitary	625
Ovary	637
Vagina	640
Lung	642
Skin	646
Prostate	647
Blood.Vessel	656
Breast	663
Spleen	670
Colon	693
Esophagus	702
Small.Intestine	703
Adrenal.Gland	709
Salivary.Gland	715
Brain	778
Muscle	812
Stomach	826
Kidney	844
Liver	893
Heart	896
Pancreas	919
Blood	933

## Sheet: Fig4b
	Salivary_Gland	Pancreas	Tongue	Lung	Vasculature	Eye	Uterus	Large_Intestine	Fat	Prostate	Small_Intestine	Heart	Mammary	Trachea	Skin	Blood	Muscle	Kidney	Spleen	Liver	Lymph_Node	Bone_Marrow	Thymus
XIAP	low	low	low	low	low	low	low	low	low	low	low	low	low	low	low	low	low	low	low	low	low	low	low
SAG	low	low	low	low	low	high	low	low	low	low	low	low	low	low	low	low	low	low	low	low	low	low	low
KLHL3	low	low	low	low	low	low	low	low	low	low	low	low	low	low	low	low	low	low	low	low	low	low	low
KLHL11	low	low	low	low	low	low	low	low	low	low	low	low	low	low	low	low	low	low	low	low	low	low	low
HECTD2	low	low	low	low	high	low	low	low	high	low	low	high	low	low	low	low	high	low	low	low	low	low	low
TRAIP	low	low	low	low	low	low	low	low	low	low	low	low	low	low	low	low	low	low	low	low	low	low	low
MID1	low	low	low	low	high	high	low	low	low	low	low	high	low	high	low	low	low	low	low	low	low	low	low
ZNRF3	low	low	low	low	low	low	low	low	low	low	low	high	low	low	low	low	low	low	low	low	low	low	low
MARCHF4	low	low	low	low	low	low	low	low	low	low	low	low	low	low	low	low	low	low	low	low	low	low	low
TRIM46	low	low	low	low	low	low	low	low	low	low	low	low	low	low	low	low	low	low	low	low	low	low	low
FBXO4	low	low	low	high	high	low	low	low	high	low	low	low	low	high	low	low	low	low	low	low	low	low	low
HACE1	low	low	low	low	low	low	low	low	low	low	low	high	low	low	low	low	low	low	low	low	low	low	low
PEX12	low	low	low	low	low	low	low	low	low	low	low	low	low	low	low	low	low	low	low	low	low	low	low
KCTD21	low	low	low	low	low	low	low	low	low	low	low	low	low	low	low	low	low	low	low	low	low	low	low
PRKN	low	low	low	low	low	low	low	low	low	low	low	low	low	low	low	low	low	low	low	low	low	low	low
HERC6	low	low	high	low	low	high	low	low	low	low	low	low	low	low	low	low	low	low	low	low	low	low	low
NHLRC1	low	low	low	low	low	low	low	low	low	low	low	low	low	low	low	low	low	low	low	low	low	low	low
KBTBD13	low	low	low	low	low	low	low	low	low	low	low	low	low	low	low	low	low	low	low	low	low	low	low
ERCC8	low	low	low	low	low	low	low	low	low	low	low	high	low	low	low	low	low	low	low	low	low	low	low
HECW1	low	low	low	low	low	low	low	low	low	low	low	low	low	low	low	low	low	high	low	low	low	low	low
UHRF1	low	low	low	low	low	low	low	low	low	low	low	low	low	low	low	low	low	low	low	low	low	low	low
SKP2	low	low	low	low	low	low	low	low	low	low	low	high	low	low	low	low	low	low	low	low	low	low	low
CCNF	low	low	low	low	low	low	low	low	low	low	low	low	low	low	low	low	low	low	low	low	low	low	low
TRIM36	low	low	low	low	low	high	low	low	low	low	low	low	low	low	low	low	low	low	low	low	low	low	low
TOPORS	low	low	low	low	low	low	low	high	low	low	low	low	low	low	low	low	low	low	low	low	high	low	low
ZNRF4	low	low	low	low	low	low	low	low	low	low	low	low	low	low	low	low	low	low	low	low	low	low	low
ASB4	low	low	low	low	low	low	low	low	low	low	low	low	low	low	low	low	low	low	low	low	low	low	low
TRIM39	low	low	low	low	low	low	low	low	low	low	low	low	low	low	low	low	low	low	low	low	low	low	low
SPSB2	low	low	low	high	low	low	low	low	low	low	low	high	low	low	low	low	low	high	low	low	low	low	low
RAD18	low	low	low	low	low	low	low	low	low	low	low	low	low	low	low	low	low	low	low	low	low	low	low
UBR2	low	low	low	low	low	low	low	low	low	low	low	low	low	low	low	high	low	low	low	low	low	low	low
DCAF10	low	low	low	low	low	low	low	low	low	low	low	low	low	low	low	high	high	high	high	high	low	high	high
DTX1	low	low	low	low	low	low	low	low	low	low	low	low	low	low	low	low	low	low	low	low	low	low	low
RFWD3	low	low	low	low	low	low	low	low	low	low	low	low	low	low	low	low	low	low	low	low	low	high	low
TRIM37	low	low	low	low	low	low	low	low	low	low	low	low	low	high	low	low	low	high	low	low	low	high	low
UBR7	low	low	low	high	low	low	low	low	high	low	low	low	low	low	low	low	low	low	low	low	low	high	low
FBXO6	low	low	low	high	low	low	low	low	low	low	low	low	low	low	low	low	low	low	low	low	low	low	low
HERC5	low	low	low	low	low	low	low	low	low	low	high	low	high	low	low	low	low	low	high	low	high	high	high
FBXO40	low	low	low	low	low	low	low	low	low	low	low	low	low	low	low	low	low	low	low	low	low	low	low
TRIM24	low	low	low	low	low	low	low	low	low	high	low	high	low	low	low	low	low	high	high	high	low	high	high
MARCHF3	low	low	low	low	high	low	low	low	high	low	low	low	low	high	low	low	high	low	low	low	low	low	low
PELI3	low	low	low	low	low	low	low	low	low	low	low	low	low	low	low	low	low	low	low	low	low	low	low
BIRC3	low	low	low	low	low	low	low	low	low	low	low	low	low	low	low	low	low	low	low	low	low	low	low
ASB6	low	low	low	low	low	low	low	low	low	low	low	low	low	low	low	low	low	low	low	low	low	low	low
AHR	low	low	low	low	low	low	low	high	low	low	low	low	low	low	low	low	low	low	low	low	low	low	low
KLHL2	low	low	low	low	low	low	low	low	low	low	low	low	low	high	low	high	low	low	high	high	low	high	low
RHOBTB1	low	low	low	low	high	low	high	low	low	low	low	low	low	low	low	low	low	high	low	low	low	low	low
DCAF12	low	low	low	low	low	low	low	low	low	low	low	low	low	low	low	high	low	low	low	high	low	high	low
PEX10	low	high	low	high	high	high	low	low	low	low	low	high	low	low	low	low	low	high	low	low	low	low	low
TRIM11	low	low	low	low	low	low	low	low	low	low	low	low	low	high	low	low	low	low	high	low	low	high	low
VHL	low	low	low	low	low	low	low	low	low	low	high	low	low	low	high	high	low	low	high	high	high	low	high
ASB2	low	low	low	low	low	low	low	low	low	low	low	high	low	low	low	low	low	low	low	low	low	low	low
ASB1	low	low	low	low	low	low	low	low	low	low	low	low	low	low	low	low	low	low	low	low	low	high	low
Tissue	Count
Salivary_Gland	1050
Pancreas	1043
Tongue	1027
Lung	1022
Vasculature	1011
Eye	1006
Uterus	995
Large_Intestine	988
Fat	978
Prostate	954
Small_Intestine	954
Heart	953
Mammary	943
Trachea	932
Skin	930
Blood	911
Muscle	910
Kidney	878
Spleen	875
Liver	869
Lymph_Node	862
Bone_Marrow	856
Thymus	835

## Sheet: Fig4c
symbol	TCGA Cancer Type	TCGA.level	GTEx Tissue type	GTEx.level	HPApath Cancer Type	HPApath.level	Tabula Tissue Type	Tabula.level
AURKA	COAD	high.tumor	Colon	low	colorectal cancer	high	Large_Intestine	low
AURKA	BRCA	low	Breast	low	breast cancer	NA	Mammary	low
AURKA	LUSC	high.tumor	Lung	low	lung cancer	NA	Lung	low
AURKA	BLCA	high.tumor	Bladder	low	urothelial cancer	NA	Bladder	low
AURKA	LUAD	low	Lung	low	lung cancer	NA	Lung	low
AURKA	PAAD	low	Pancreas	low	pancreatic cancer	NA	Pancreas	low
AURKA	PRAD	low	Prostate	low	prostate cancer	NA	Prostate	low
AURKA	SKCM	high.tumor	Skin	low	melanoma	NA	Skin	low
AURKA	LIHC	low	Liver	low	liver cancer	NA	Liver	low
AURKA	UCEC	high.tumor	Uterus	low	endometrial cancer	NA	Uterus	low
AURKA	KIRC	low	Kidney	low	renal cancer	NA	Kidney	low
AURKA	KIRP	low	Kidney	low	renal cancer	NA	Kidney	low
AURKA	KICH	low	Kidney	low	renal cancer	NA	Kidney	low
VHL	COAD	high.tumor	Colon	low	colorectal cancer	NA	Large_Intestine	low
VHL	BRCA	high.tumor	Breast	low	breast cancer	NA	Mammary	low
VHL	LUSC	low	Lung	high	lung cancer	NA	Lung	low
VHL	BLCA	high.tumor	Bladder	high	urothelial cancer	NA	Bladder	low
VHL	LUAD	high.tumor	Lung	high	lung cancer	NA	Lung	low
VHL	PAAD	low	Pancreas	low	pancreatic cancer	NA	Pancreas	low
VHL	PRAD	high.tumor	Prostate	low	prostate cancer	NA	Prostate	low
VHL	SKCM	low	Skin	low	melanoma	NA	Skin	high
VHL	LIHC	low	Liver	low	liver cancer	NA	Liver	high
VHL	UCEC	low	Uterus	high	endometrial cancer	NA	Uterus	low
VHL	KIRC	low	Kidney	low	renal cancer	high	Kidney	low
VHL	KIRP	low	Kidney	low	renal cancer	high	Kidney	low
VHL	KICH	low	Kidney	low	renal cancer	high	Kidney	low
TRAF2	COAD	high.tumor	Colon	low	colorectal cancer	NA	Large_Intestine	low
TRAF2	BRCA	high.tumor	Breast	low	breast cancer	NA	Mammary	low
TRAF2	LUSC	low	Lung	low	lung cancer	NA	Lung	low
TRAF2	BLCA	high.tumor	Bladder	low	urothelial cancer	NA	Bladder	low
TRAF2	LUAD	high.tumor	Lung	low	lung cancer	NA	Lung	low
TRAF2	PAAD	high.tumor	Pancreas	low	pancreatic cancer	high	Pancreas	low
TRAF2	PRAD	low	Prostate	low	prostate cancer	NA	Prostate	low
TRAF2	SKCM	high.tumor	Skin	low	melanoma	high	Skin	low
TRAF2	LIHC	low	Liver	low	liver cancer	NA	Liver	low
TRAF2	UCEC	high.tumor	Uterus	low	endometrial cancer	NA	Uterus	low
TRAF2	KIRC	low	Kidney	low	renal cancer	NA	Kidney	low
TRAF2	KIRP	low	Kidney	low	renal cancer	NA	Kidney	low
TRAF2	KICH	low	Kidney	low	renal cancer	NA	Kidney	low
KBTBD4	COAD	low	Colon	low	colorectal cancer	high	Large_Intestine	low
KBTBD4	BRCA	high.tumor	Breast	low	breast cancer	high	Mammary	low
KBTBD4	LUSC	low	Lung	low	lung cancer	high	Lung	low
KBTBD4	BLCA	low	Bladder	low	urothelial cancer	NA	Bladder	low
KBTBD4	LUAD	low	Lung	low	lung cancer	high	Lung	low
KBTBD4	PAAD	low	Pancreas	low	pancreatic cancer	high	Pancreas	low
KBTBD4	PRAD	low	Prostate	low	prostate cancer	high	Prostate	low
KBTBD4	SKCM	low	Skin	low	melanoma	NA	Skin	low
KBTBD4	LIHC	low	Liver	low	liver cancer	NA	Liver	low
KBTBD4	UCEC	low	Uterus	low	endometrial cancer	high	Uterus	low
KBTBD4	KIRC	low	Kidney	low	renal cancer	NA	Kidney	low
KBTBD4	KIRP	low	Kidney	low	renal cancer	NA	Kidney	low
KBTBD4	KICH	high.tumor	Kidney	low	renal cancer	NA	Kidney	low
TRIB3	COAD	high.tumor	Colon	low	colorectal cancer	NA	Large_Intestine	low
TRIB3	BRCA	high.tumor	Breast	low	breast cancer	high	Mammary	low
TRIB3	LUSC	high.tumor	Lung	low	lung cancer	NA	Lung	low
TRIB3	BLCA	low	Bladder	low	urothelial cancer	NA	Bladder	low
TRIB3	LUAD	low	Lung	low	lung cancer	NA	Lung	low
TRIB3	PAAD	low	Pancreas	low	pancreatic cancer	NA	Pancreas	low
TRIB3	PRAD	high.tumor	Prostate	low	prostate cancer	high	Prostate	low
TRIB3	SKCM	high.tumor	Skin	low	melanoma	high	Skin	low
TRIB3	LIHC	high.tumor	Liver	high	liver cancer	NA	Liver	low
TRIB3	UCEC	low	Uterus	low	endometrial cancer	NA	Uterus	low
TRIB3	KIRC	high.tumor	Kidney	low	renal cancer	NA	Kidney	low
TRIB3	KIRP	low	Kidney	low	renal cancer	NA	Kidney	low
TRIB3	KICH	low	Kidney	low	renal cancer	NA	Kidney	low
RNF8	COAD	low	Colon	low	colorectal cancer	high	Large_Intestine	low
RNF8	BRCA	low	Breast	low	breast cancer	high	Mammary	high
RNF8	LUSC	high.tumor	Lung	low	lung cancer	high	Lung	low
RNF8	BLCA	low	Bladder	low	urothelial cancer	NA	Bladder	low
RNF8	LUAD	low	Lung	low	lung cancer	high	Lung	low
RNF8	PAAD	low	Pancreas	low	pancreatic cancer	high	Pancreas	low
RNF8	PRAD	low	Prostate	low	prostate cancer	high	Prostate	high
RNF8	SKCM	high.tumor	Skin	low	melanoma	NA	Skin	low
RNF8	LIHC	low	Liver	low	liver cancer	high	Liver	low
RNF8	UCEC	high.tumor	Uterus	low	endometrial cancer	NA	Uterus	low
RNF8	KIRC	low	Kidney	low	renal cancer	NA	Kidney	high
RNF8	KIRP	low	Kidney	low	renal cancer	NA	Kidney	high
RNF8	KICH	low	Kidney	low	renal cancer	NA	Kidney	high
TRIM37	COAD	low	Colon	low	colorectal cancer	high	Large_Intestine	low
TRIM37	BRCA	high.tumor	Breast	low	breast cancer	high	Mammary	low
TRIM37	LUSC	low	Lung	low	lung cancer	high	Lung	low
TRIM37	BLCA	low	Bladder	low	urothelial cancer	high	Bladder	low
TRIM37	LUAD	low	Lung	low	lung cancer	high	Lung	low
TRIM37	PAAD	low	Pancreas	low	pancreatic cancer	high	Pancreas	low
TRIM37	PRAD	low	Prostate	low	prostate cancer	high	Prostate	low
TRIM37	SKCM	low	Skin	low	melanoma	high	Skin	low
TRIM37	LIHC	low	Liver	low	liver cancer	high	Liver	low
TRIM37	UCEC	low	Uterus	low	endometrial cancer	NA	Uterus	low
TRIM37	KIRC	low	Kidney	low	renal cancer	NA	Kidney	high
TRIM37	KIRP	low	Kidney	low	renal cancer	NA	Kidney	high
TRIM37	KICH	low	Kidney	low	renal cancer	NA	Kidney	high
XIAP	COAD	high.tumor	Colon	low	colorectal cancer	NA	Large_Intestine	low
XIAP	BRCA	high.tumor	Breast	low	breast cancer	high	Mammary	low
XIAP	LUSC	low	Lung	low	lung cancer	NA	Lung	low
XIAP	BLCA	low	Bladder	low	urothelial cancer	high	Bladder	low
XIAP	LUAD	low	Lung	low	lung cancer	NA	Lung	low
XIAP	PAAD	low	Pancreas	low	pancreatic cancer	high	Pancreas	low
XIAP	PRAD	low	Prostate	low	prostate cancer	high	Prostate	low
XIAP	SKCM	low	Skin	low	melanoma	high	Skin	low
XIAP	LIHC	low	Liver	low	liver cancer	NA	Liver	low
XIAP	UCEC	low	Uterus	low	endometrial cancer	high	Uterus	low
XIAP	KIRC	low	Kidney	low	renal cancer	high	Kidney	low
XIAP	KIRP	low	Kidney	low	renal cancer	high	Kidney	low
XIAP	KICH	low	Kidney	low	renal cancer	high	Kidney	low
DTX3L	COAD	high.tumor	Colon	low	colorectal cancer	high	Large_Intestine	low
DTX3L	BRCA	high.tumor	Breast	low	breast cancer	high	Mammary	low
DTX3L	LUSC	high.tumor	Lung	low	lung cancer	NA	Lung	low
DTX3L	BLCA	high.tumor	Bladder	low	urothelial cancer	NA	Bladder	low
DTX3L	LUAD	high.tumor	Lung	low	lung cancer	NA	Lung	low
DTX3L	PAAD	high.tumor	Pancreas	low	pancreatic cancer	NA	Pancreas	low
DTX3L	PRAD	high.tumor	Prostate	low	prostate cancer	NA	Prostate	low
DTX3L	SKCM	low	Skin	low	melanoma	high	Skin	low
DTX3L	LIHC	low	Liver	low	liver cancer	NA	Liver	high
DTX3L	UCEC	high.tumor	Uterus	low	endometrial cancer	NA	Uterus	low
DTX3L	KIRC	high.tumor	Kidney	low	renal cancer	NA	Kidney	low
DTX3L	KIRP	low	Kidney	low	renal cancer	NA	Kidney	low
DTX3L	KICH	low	Kidney	low	renal cancer	NA	Kidney	low
NOL10	COAD	high.tumor	Colon	low	colorectal cancer	high	Large_Intestine	low
NOL10	BRCA	high.tumor	Breast	low	breast cancer	NA	Mammary	high
NOL10	LUSC	high.tumor	Lung	low	lung cancer	high	Lung	low
NOL10	BLCA	high.tumor	Bladder	low	urothelial cancer	NA	Bladder	low
NOL10	LUAD	low	Lung	low	lung cancer	high	Lung	low
NOL10	PAAD	low	Pancreas	low	pancreatic cancer	high	Pancreas	low
NOL10	PRAD	low	Prostate	low	prostate cancer	high	Prostate	high
NOL10	SKCM	high.tumor	Skin	low	melanoma	NA	Skin	high
NOL10	LIHC	low	Liver	low	liver cancer	high	Liver	low
NOL10	UCEC	high.tumor	Uterus	low	endometrial cancer	NA	Uterus	low
NOL10	KIRC	low	Kidney	low	renal cancer	NA	Kidney	high
NOL10	KIRP	low	Kidney	low	renal cancer	NA	Kidney	high
NOL10	KICH	low	Kidney	low	renal cancer	NA	Kidney	high
PPARG	COAD	high.tumor	Colon	low	colorectal cancer	high	Large_Intestine	low
PPARG	BRCA	low	Breast	high	breast cancer	high	Mammary	low
PPARG	LUSC	low	Lung	high	lung cancer	high	Lung	high
PPARG	BLCA	high.tumor	Bladder	high	urothelial cancer	high	Bladder	high
PPARG	LUAD	low	Lung	high	lung cancer	high	Lung	high
PPARG	PAAD	high.tumor	Pancreas	low	pancreatic cancer	high	Pancreas	low
PPARG	PRAD	low	Prostate	low	prostate cancer	NA	Prostate	low
PPARG	SKCM	low	Skin	low	melanoma	NA	Skin	low
PPARG	LIHC	low	Liver	low	liver cancer	NA	Liver	low
PPARG	UCEC	low	Uterus	low	endometrial cancer	NA	Uterus	low
PPARG	KIRC	high.tumor	Kidney	low	renal cancer	NA	Kidney	low
PPARG	KIRP	high.tumor	Kidney	low	renal cancer	NA	Kidney	low
PPARG	KICH	high.tumor	Kidney	low	renal cancer	NA	Kidney	low
TRIM29	COAD	high.tumor	Colon	low	colorectal cancer	high	Large_Intestine	low
TRIM29	BRCA	high.tumor	Breast	high	breast cancer	NA	Mammary	low
TRIM29	LUSC	high.tumor	Lung	low	lung cancer	high	Lung	low
TRIM29	BLCA	high.tumor	Bladder	high	urothelial cancer	high	Bladder	low
TRIM29	LUAD	low	Lung	low	lung cancer	high	Lung	low
TRIM29	PAAD	high.tumor	Pancreas	low	pancreatic cancer	high	Pancreas	low
TRIM29	PRAD	high.tumor	Prostate	high	prostate cancer	NA	Prostate	high
TRIM29	SKCM	low	Skin	high	melanoma	NA	Skin	low
TRIM29	LIHC	low	Liver	low	liver cancer	high	Liver	low
TRIM29	UCEC	low	Uterus	low	endometrial cancer	NA	Uterus	low
TRIM29	KIRC	low	Kidney	low	renal cancer	NA	Kidney	low
TRIM29	KIRP	low	Kidney	low	renal cancer	NA	Kidney	low
TRIM29	KICH	low	Kidney	low	renal cancer	NA	Kidney	low
TOR1AIP2	COAD	low	Colon	low	colorectal cancer	high	Large_Intestine	low
TOR1AIP2	BRCA	high.tumor	Breast	low	breast cancer	high	Mammary	low
TOR1AIP2	LUSC	low	Lung	low	lung cancer	high	Lung	low
TOR1AIP2	BLCA	low	Bladder	low	urothelial cancer	high	Bladder	low
TOR1AIP2	LUAD	high.tumor	Lung	low	lung cancer	high	Lung	low
TOR1AIP2	PAAD	low	Pancreas	low	pancreatic cancer	high	Pancreas	low
TOR1AIP2	PRAD	low	Prostate	low	prostate cancer	NA	Prostate	low
TOR1AIP2	SKCM	high.tumor	Skin	low	melanoma	high	Skin	low
TOR1AIP2	LIHC	high.tumor	Liver	low	liver cancer	high	Liver	high
TOR1AIP2	UCEC	low	Uterus	low	endometrial cancer	NA	Uterus	low
TOR1AIP2	KIRC	low	Kidney	low	renal cancer	NA	Kidney	low
TOR1AIP2	KIRP	low	Kidney	low	renal cancer	NA	Kidney	low
TOR1AIP2	KICH	low	Kidney	low	renal cancer	NA	Kidney	low
WDR43	COAD	high.tumor	Colon	low	colorectal cancer	high	Large_Intestine	low
WDR43	BRCA	high.tumor	Breast	low	breast cancer	high	Mammary	low
WDR43	LUSC	high.tumor	Lung	low	lung cancer	NA	Lung	low
WDR43	BLCA	high.tumor	Bladder	low	urothelial cancer	high	Bladder	low
WDR43	LUAD	high.tumor	Lung	low	lung cancer	NA	Lung	low
WDR43	PAAD	low	Pancreas	low	pancreatic cancer	NA	Pancreas	low
WDR43	PRAD	low	Prostate	low	prostate cancer	high	Prostate	low
WDR43	SKCM	high.tumor	Skin	high	melanoma	NA	Skin	low
WDR43	LIHC	low	Liver	low	liver cancer	high	Liver	low
WDR43	UCEC	high.tumor	Uterus	low	endometrial cancer	high	Uterus	low
WDR43	KIRC	low	Kidney	low	renal cancer	NA	Kidney	low
WDR43	KIRP	low	Kidney	low	renal cancer	NA	Kidney	low
WDR43	KICH	low	Kidney	low	renal cancer	NA	Kidney	low
CUL7	COAD	low	Colon	low	colorectal cancer	high	Large_Intestine	low
CUL7	BRCA	high.tumor	Breast	low	breast cancer	high	Mammary	low
CUL7	LUSC	low	Lung	low	lung cancer	high	Lung	low
CUL7	BLCA	low	Bladder	low	urothelial cancer	high	Bladder	low
CUL7	LUAD	low	Lung	low	lung cancer	high	Lung	low
CUL7	PAAD	low	Pancreas	low	pancreatic cancer	high	Pancreas	low
CUL7	PRAD	high.tumor	Prostate	low	prostate cancer	high	Prostate	low
CUL7	SKCM	high.tumor	Skin	low	melanoma	high	Skin	low
CUL7	LIHC	low	Liver	low	liver cancer	high	Liver	low
CUL7	UCEC	low	Uterus	high	endometrial cancer	high	Uterus	low
CUL7	KIRC	low	Kidney	low	renal cancer	NA	Kidney	low
CUL7	KIRP	low	Kidney	low	renal cancer	NA	Kidney	low
CUL7	KICH	low	Kidney	low	renal cancer	NA	Kidney	low
RRP9	COAD	high.tumor	Colon	low	colorectal cancer	high	Large_Intestine	low
RRP9	BRCA	high.tumor	Breast	high	breast cancer	high	Mammary	high
RRP9	LUSC	high.tumor	Lung	low	lung cancer	NA	Lung	low
RRP9	BLCA	high.tumor	Bladder	high	urothelial cancer	NA	Bladder	low
RRP9	LUAD	high.tumor	Lung	low	lung cancer	NA	Lung	low
RRP9	PAAD	high.tumor	Pancreas	low	pancreatic cancer	NA	Pancreas	low
RRP9	PRAD	high.tumor	Prostate	low	prostate cancer	high	Prostate	low
RRP9	SKCM	high.tumor	Skin	high	melanoma	high	Skin	high
RRP9	LIHC	low	Liver	low	liver cancer	NA	Liver	low
RRP9	UCEC	high.tumor	Uterus	high	endometrial cancer	NA	Uterus	high
RRP9	KIRC	low	Kidney	low	renal cancer	NA	Kidney	low
RRP9	KIRP	high.tumor	Kidney	low	renal cancer	NA	Kidney	low
RRP9	KICH	low	Kidney	low	renal cancer	NA	Kidney	low
IRF2BP1	COAD	low	Colon	low	colorectal cancer	high	Large_Intestine	low
IRF2BP1	BRCA	high.tumor	Breast	low	breast cancer	high	Mammary	low
IRF2BP1	LUSC	low	Lung	low	lung cancer	high	Lung	low
IRF2BP1	BLCA	low	Bladder	high	urothelial cancer	high	Bladder	low
IRF2BP1	LUAD	low	Lung	low	lung cancer	high	Lung	low
IRF2BP1	PAAD	low	Pancreas	low	pancreatic cancer	high	Pancreas	high
IRF2BP1	PRAD	high.tumor	Prostate	high	prostate cancer	high	Prostate	low
IRF2BP1	SKCM	high.tumor	Skin	low	melanoma	high	Skin	low
IRF2BP1	LIHC	low	Liver	low	liver cancer	high	Liver	low
IRF2BP1	UCEC	high.tumor	Uterus	high	endometrial cancer	high	Uterus	low
IRF2BP1	KIRC	low	Kidney	low	renal cancer	NA	Kidney	low
IRF2BP1	KIRP	low	Kidney	low	renal cancer	NA	Kidney	low
IRF2BP1	KICH	low	Kidney	low	renal cancer	NA	Kidney	low
RFFL	COAD	high.tumor	Colon	low	colorectal cancer	high	Large_Intestine	low
RFFL	BRCA	low	Breast	low	breast cancer	high	Mammary	low
RFFL	LUSC	low	Lung	low	lung cancer	high	Lung	low
RFFL	BLCA	low	Bladder	high	urothelial cancer	high	Bladder	low
RFFL	LUAD	low	Lung	low	lung cancer	high	Lung	low
RFFL	PAAD	low	Pancreas	low	pancreatic cancer	high	Pancreas	low
RFFL	PRAD	high.tumor	Prostate	low	prostate cancer	high	Prostate	low
RFFL	SKCM	low	Skin	low	melanoma	NA	Skin	low
RFFL	LIHC	high.tumor	Liver	low	liver cancer	high	Liver	high
RFFL	UCEC	low	Uterus	low	endometrial cancer	NA	Uterus	low
RFFL	KIRC	low	Kidney	low	renal cancer	high	Kidney	high
RFFL	KIRP	low	Kidney	low	renal cancer	high	Kidney	high
RFFL	KICH	low	Kidney	low	renal cancer	high	Kidney	high
ANAPC10	COAD	low	Colon	low	colorectal cancer	high	Large_Intestine	low
ANAPC10	BRCA	high.tumor	Breast	high	breast cancer	high	Mammary	high
ANAPC10	LUSC	high.tumor	Lung	low	lung cancer	high	Lung	low
ANAPC10	BLCA	low	Bladder	low	urothelial cancer	high	Bladder	low
ANAPC10	LUAD	low	Lung	low	lung cancer	high	Lung	low
ANAPC10	PAAD	low	Pancreas	low	pancreatic cancer	high	Pancreas	low
ANAPC10	PRAD	low	Prostate	low	prostate cancer	high	Prostate	high
ANAPC10	SKCM	low	Skin	low	melanoma	NA	Skin	low
ANAPC10	LIHC	low	Liver	low	liver cancer	high	Liver	low
ANAPC10	UCEC	low	Uterus	low	endometrial cancer	high	Uterus	low
ANAPC10	KIRC	low	Kidney	low	renal cancer	high	Kidney	high
ANAPC10	KIRP	low	Kidney	low	renal cancer	high	Kidney	high
ANAPC10	KICH	low	Kidney	low	renal cancer	high	Kidney	high
BRWD1	COAD	low	Colon	low	colorectal cancer	high	Large_Intestine	low
BRWD1	BRCA	high.tumor	Breast	low	breast cancer	high	Mammary	low
BRWD1	LUSC	low	Lung	low	lung cancer	high	Lung	low
BRWD1	BLCA	low	Bladder	high	urothelial cancer	high	Bladder	low
BRWD1	LUAD	low	Lung	low	lung cancer	high	Lung	low
BRWD1	PAAD	low	Pancreas	low	pancreatic cancer	high	Pancreas	low
BRWD1	PRAD	low	Prostate	low	prostate cancer	high	Prostate	low
BRWD1	SKCM	low	Skin	low	melanoma	high	Skin	low
BRWD1	LIHC	low	Liver	low	liver cancer	high	Liver	low
BRWD1	UCEC	low	Uterus	low	endometrial cancer	high	Uterus	low
BRWD1	KIRC	low	Kidney	low	renal cancer	high	Kidney	low
BRWD1	KIRP	low	Kidney	low	renal cancer	high	Kidney	low
BRWD1	KICH	low	Kidney	low	renal cancer	high	Kidney	low
NUP37	COAD	high.tumor	Colon	low	colorectal cancer	high	Large_Intestine	low
NUP37	BRCA	high.tumor	Breast	low	breast cancer	NA	Mammary	low
NUP37	LUSC	high.tumor	Lung	low	lung cancer	high	Lung	low
NUP37	BLCA	high.tumor	Bladder	high	urothelial cancer	high	Bladder	low
NUP37	LUAD	high.tumor	Lung	low	lung cancer	high	Lung	low
NUP37	PAAD	high.tumor	Pancreas	low	pancreatic cancer	NA	Pancreas	low
NUP37	PRAD	high.tumor	Prostate	low	prostate cancer	NA	Prostate	high
NUP37	SKCM	high.tumor	Skin	low	melanoma	NA	Skin	low
NUP37	LIHC	low	Liver	low	liver cancer	NA	Liver	low
NUP37	UCEC	high.tumor	Uterus	low	endometrial cancer	high	Uterus	low
NUP37	KIRC	low	Kidney	low	renal cancer	NA	Kidney	high
NUP37	KIRP	high.tumor	Kidney	low	renal cancer	NA	Kidney	high
NUP37	KICH	low	Kidney	low	renal cancer	NA	Kidney	high
CBLC	COAD	high.tumor	Colon	low	colorectal cancer	NA	Large_Intestine	low
CBLC	BRCA	low	Breast	low	breast cancer	NA	Mammary	high
CBLC	LUSC	high.tumor	Lung	low	lung cancer	high	Lung	low
CBLC	BLCA	high.tumor	Bladder	low	urothelial cancer	high	Bladder	low
CBLC	LUAD	low	Lung	low	lung cancer	high	Lung	low
CBLC	PAAD	high.tumor	Pancreas	low	pancreatic cancer	high	Pancreas	low
CBLC	PRAD	high.tumor	Prostate	low	prostate cancer	NA	Prostate	low
CBLC	SKCM	low	Skin	high	melanoma	high	Skin	low
CBLC	LIHC	low	Liver	low	liver cancer	high	Liver	low
CBLC	UCEC	high.tumor	Uterus	low	endometrial cancer	NA	Uterus	low
CBLC	KIRC	low	Kidney	low	renal cancer	high	Kidney	low
CBLC	KIRP	low	Kidney	low	renal cancer	high	Kidney	low
CBLC	KICH	low	Kidney	low	renal cancer	high	Kidney	low
CBX4	COAD	high.tumor	Colon	low	colorectal cancer	high	Large_Intestine	low
CBX4	BRCA	high.tumor	Breast	low	breast cancer	high	Mammary	low
CBX4	LUSC	high.tumor	Lung	low	lung cancer	high	Lung	low
CBX4	BLCA	low	Bladder	low	urothelial cancer	high	Bladder	low
CBX4	LUAD	high.tumor	Lung	low	lung cancer	high	Lung	low
CBX4	PAAD	low	Pancreas	low	pancreatic cancer	NA	Pancreas	low
CBX4	PRAD	high.tumor	Prostate	low	prostate cancer	high	Prostate	low
CBX4	SKCM	high.tumor	Skin	high	melanoma	high	Skin	low
CBX4	LIHC	low	Liver	low	liver cancer	high	Liver	low
CBX4	UCEC	low	Uterus	low	endometrial cancer	high	Uterus	low
CBX4	KIRC	low	Kidney	low	renal cancer	NA	Kidney	low
CBX4	KIRP	low	Kidney	low	renal cancer	NA	Kidney	low
CBX4	KICH	low	Kidney	low	renal cancer	NA	Kidney	low
BTBD3	COAD	low	Colon	low	colorectal cancer	high	Large_Intestine	low
BTBD3	BRCA	low	Breast	low	breast cancer	high	Mammary	low
BTBD3	LUSC	low	Lung	low	lung cancer	high	Lung	low
BTBD3	BLCA	low	Bladder	high	urothelial cancer	high	Bladder	high
BTBD3	LUAD	low	Lung	low	lung cancer	high	Lung	low
BTBD3	PAAD	low	Pancreas	low	pancreatic cancer	high	Pancreas	high
BTBD3	PRAD	low	Prostate	high	prostate cancer	high	Prostate	low
BTBD3	SKCM	high.tumor	Skin	low	melanoma	high	Skin	low
BTBD3	LIHC	low	Liver	low	liver cancer	high	Liver	low
BTBD3	UCEC	low	Uterus	high	endometrial cancer	high	Uterus	high
BTBD3	KIRC	high.tumor	Kidney	low	renal cancer	high	Kidney	low
BTBD3	KIRP	low	Kidney	low	renal cancer	high	Kidney	low
BTBD3	KICH	low	Kidney	low	renal cancer	high	Kidney	low
ITCH	COAD	low	Colon	low	colorectal cancer	high	Large_Intestine	low
ITCH	BRCA	high.tumor	Breast	low	breast cancer	high	Mammary	low
ITCH	LUSC	high.tumor	Lung	low	lung cancer	high	Lung	low
ITCH	BLCA	low	Bladder	high	urothelial cancer	high	Bladder	low
ITCH	LUAD	low	Lung	low	lung cancer	high	Lung	low
ITCH	PAAD	low	Pancreas	low	pancreatic cancer	high	Pancreas	low
ITCH	PRAD	low	Prostate	low	prostate cancer	high	Prostate	low
ITCH	SKCM	low	Skin	low	melanoma	high	Skin	low
ITCH	LIHC	low	Liver	low	liver cancer	high	Liver	low
ITCH	UCEC	low	Uterus	low	endometrial cancer	high	Uterus	low
ITCH	KIRC	low	Kidney	low	renal cancer	high	Kidney	low
ITCH	KIRP	low	Kidney	low	renal cancer	high	Kidney	low
ITCH	KICH	low	Kidney	low	renal cancer	high	Kidney	low
EIPR1	COAD	high.tumor	Colon	low	colorectal cancer	high	Large_Intestine	low
EIPR1	BRCA	high.tumor	Breast	low	breast cancer	NA	Mammary	low
EIPR1	LUSC	high.tumor	Lung	low	lung cancer	NA	Lung	low
EIPR1	BLCA	high.tumor	Bladder	low	urothelial cancer	high	Bladder	low
EIPR1	LUAD	high.tumor	Lung	low	lung cancer	NA	Lung	low
EIPR1	PAAD	high.tumor	Pancreas	low	pancreatic cancer	high	Pancreas	low
EIPR1	PRAD	high.tumor	Prostate	low	prostate cancer	NA	Prostate	low
EIPR1	SKCM	high.tumor	Skin	low	melanoma	NA	Skin	low
EIPR1	LIHC	low	Liver	low	liver cancer	high	Liver	low
EIPR1	UCEC	high.tumor	Uterus	low	endometrial cancer	high	Uterus	low
EIPR1	KIRC	high.tumor	Kidney	low	renal cancer	NA	Kidney	high
EIPR1	KIRP	high.tumor	Kidney	low	renal cancer	NA	Kidney	high
EIPR1	KICH	low	Kidney	low	renal cancer	NA	Kidney	high
RNF128	COAD	high.tumor	Colon	low	colorectal cancer	high	Large_Intestine	low
RNF128	BRCA	low	Breast	low	breast cancer	NA	Mammary	low
RNF128	LUSC	low	Lung	low	lung cancer	high	Lung	low
RNF128	BLCA	high.tumor	Bladder	high	urothelial cancer	high	Bladder	low
RNF128	LUAD	low	Lung	low	lung cancer	high	Lung	low
RNF128	PAAD	high.tumor	Pancreas	low	pancreatic cancer	high	Pancreas	high
RNF128	PRAD	low	Prostate	low	prostate cancer	NA	Prostate	low
RNF128	SKCM	low	Skin	low	melanoma	high	Skin	low
RNF128	LIHC	high.tumor	Liver	high	liver cancer	high	Liver	low
RNF128	UCEC	low	Uterus	low	endometrial cancer	NA	Uterus	low
RNF128	KIRC	high.tumor	Kidney	low	renal cancer	high	Kidney	high
RNF128	KIRP	high.tumor	Kidney	low	renal cancer	high	Kidney	high
RNF128	KICH	low	Kidney	low	renal cancer	high	Kidney	high
INTS12	COAD	low	Colon	low	colorectal cancer	high	Large_Intestine	low
INTS12	BRCA	high.tumor	Breast	high	breast cancer	high	Mammary	high
INTS12	LUSC	low	Lung	low	lung cancer	high	Lung	low
INTS12	BLCA	low	Bladder	low	urothelial cancer	high	Bladder	low
INTS12	LUAD	low	Lung	low	lung cancer	high	Lung	low
INTS12	PAAD	low	Pancreas	low	pancreatic cancer	high	Pancreas	low
INTS12	PRAD	high.tumor	Prostate	high	prostate cancer	high	Prostate	low
INTS12	SKCM	high.tumor	Skin	low	melanoma	high	Skin	low
INTS12	LIHC	low	Liver	low	liver cancer	high	Liver	low
INTS12	UCEC	low	Uterus	high	endometrial cancer	high	Uterus	low
INTS12	KIRC	low	Kidney	low	renal cancer	high	Kidney	high
INTS12	KIRP	low	Kidney	low	renal cancer	high	Kidney	high
INTS12	KICH	low	Kidney	low	renal cancer	high	Kidney	high
RNF113A	COAD	high.tumor	Colon	low	colorectal cancer	high	Large_Intestine	low
RNF113A	BRCA	low	Breast	low	breast cancer	high	Mammary	high
RNF113A	LUSC	low	Lung	low	lung cancer	high	Lung	low
RNF113A	BLCA	low	Bladder	low	urothelial cancer	high	Bladder	low
RNF113A	LUAD	low	Lung	low	lung cancer	high	Lung	low
RNF113A	PAAD	high.tumor	Pancreas	low	pancreatic cancer	high	Pancreas	low
RNF113A	PRAD	low	Prostate	low	prostate cancer	high	Prostate	low
RNF113A	SKCM	high.tumor	Skin	low	melanoma	high	Skin	high
RNF113A	LIHC	low	Liver	low	liver cancer	high	Liver	low
RNF113A	UCEC	low	Uterus	low	endometrial cancer	high	Uterus	low
RNF113A	KIRC	low	Kidney	low	renal cancer	high	Kidney	low
RNF113A	KIRP	low	Kidney	low	renal cancer	high	Kidney	low
RNF113A	KICH	low	Kidney	low	renal cancer	high	Kidney	low
TRIM44	COAD	low	Colon	low	colorectal cancer	high	Large_Intestine	low
TRIM44	BRCA	high.tumor	Breast	low	breast cancer	high	Mammary	low
TRIM44	LUSC	low	Lung	low	lung cancer	high	Lung	low
TRIM44	BLCA	low	Bladder	high	urothelial cancer	high	Bladder	low
TRIM44	LUAD	low	Lung	low	lung cancer	high	Lung	low
TRIM44	PAAD	low	Pancreas	low	pancreatic cancer	high	Pancreas	low
TRIM44	PRAD	low	Prostate	low	prostate cancer	high	Prostate	low
TRIM44	SKCM	high.tumor	Skin	low	melanoma	high	Skin	low
TRIM44	LIHC	low	Liver	low	liver cancer	high	Liver	low
TRIM44	UCEC	low	Uterus	low	endometrial cancer	high	Uterus	low
TRIM44	KIRC	high.tumor	Kidney	low	renal cancer	high	Kidney	low
TRIM44	KIRP	low	Kidney	low	renal cancer	high	Kidney	low
TRIM44	KICH	low	Kidney	low	renal cancer	high	Kidney	low
UBR7	COAD	low	Colon	low	colorectal cancer	high	Large_Intestine	low
UBR7	BRCA	high.tumor	Breast	low	breast cancer	high	Mammary	low
UBR7	LUSC	high.tumor	Lung	low	lung cancer	high	Lung	high
UBR7	BLCA	low	Bladder	low	urothelial cancer	high	Bladder	low
UBR7	LUAD	low	Lung	low	lung cancer	high	Lung	high
UBR7	PAAD	low	Pancreas	low	pancreatic cancer	high	Pancreas	low
UBR7	PRAD	low	Prostate	low	prostate cancer	high	Prostate	low
UBR7	SKCM	high.tumor	Skin	low	melanoma	high	Skin	low
UBR7	LIHC	low	Liver	low	liver cancer	NA	Liver	low
UBR7	UCEC	low	Uterus	low	endometrial cancer	high	Uterus	low
UBR7	KIRC	high.tumor	Kidney	low	renal cancer	high	Kidney	low
UBR7	KIRP	low	Kidney	low	renal cancer	high	Kidney	low
UBR7	KICH	high.tumor	Kidney	low	renal cancer	high	Kidney	low
AHR	COAD	low	Colon	low	colorectal cancer	high	Large_Intestine	high
AHR	BRCA	high.tumor	Breast	high	breast cancer	high	Mammary	low
AHR	LUSC	high.tumor	Lung	high	lung cancer	high	Lung	low
AHR	BLCA	high.tumor	Bladder	high	urothelial cancer	high	Bladder	low
AHR	LUAD	high.tumor	Lung	high	lung cancer	high	Lung	low
AHR	PAAD	high.tumor	Pancreas	low	pancreatic cancer	high	Pancreas	low
AHR	PRAD	low	Prostate	low	prostate cancer	high	Prostate	low
AHR	SKCM	high.tumor	Skin	high	melanoma	high	Skin	low
AHR	LIHC	low	Liver	low	liver cancer	high	Liver	low
AHR	UCEC	low	Uterus	low	endometrial cancer	high	Uterus	low
AHR	KIRC	high.tumor	Kidney	low	renal cancer	NA	Kidney	low
AHR	KIRP	high.tumor	Kidney	low	renal cancer	NA	Kidney	low
AHR	KICH	low	Kidney	low	renal cancer	NA	Kidney	low
TRIM21	COAD	high.tumor	Colon	low	colorectal cancer	high	Large_Intestine	low
TRIM21	BRCA	high.tumor	Breast	low	breast cancer	high	Mammary	low
TRIM21	LUSC	low	Lung	high	lung cancer	high	Lung	low
TRIM21	BLCA	low	Bladder	low	urothelial cancer	high	Bladder	low
TRIM21	LUAD	high.tumor	Lung	high	lung cancer	high	Lung	low
TRIM21	PAAD	high.tumor	Pancreas	low	pancreatic cancer	high	Pancreas	low
TRIM21	PRAD	low	Prostate	low	prostate cancer	high	Prostate	low
TRIM21	SKCM	high.tumor	Skin	low	melanoma	NA	Skin	low
TRIM21	LIHC	low	Liver	low	liver cancer	high	Liver	low
TRIM21	UCEC	low	Uterus	high	endometrial cancer	high	Uterus	low
TRIM21	KIRC	high.tumor	Kidney	low	renal cancer	high	Kidney	low
TRIM21	KIRP	low	Kidney	low	renal cancer	high	Kidney	low
TRIM21	KICH	low	Kidney	low	renal cancer	high	Kidney	low
ATG5	COAD	high.tumor	Colon	low	colorectal cancer	high	Large_Intestine	high
ATG5	BRCA	high.tumor	Breast	low	breast cancer	high	Mammary	low
ATG5	LUSC	high.tumor	Lung	low	lung cancer	high	Lung	low
ATG5	BLCA	low	Bladder	high	urothelial cancer	high	Bladder	low
ATG5	LUAD	high.tumor	Lung	low	lung cancer	high	Lung	low
ATG5	PAAD	low	Pancreas	low	pancreatic cancer	high	Pancreas	low
ATG5	PRAD	low	Prostate	low	prostate cancer	high	Prostate	low
ATG5	SKCM	low	Skin	low	melanoma	high	Skin	low
ATG5	LIHC	low	Liver	low	liver cancer	high	Liver	low
ATG5	UCEC	high.tumor	Uterus	high	endometrial cancer	high	Uterus	low
ATG5	KIRC	low	Kidney	low	renal cancer	high	Kidney	low
ATG5	KIRP	low	Kidney	low	renal cancer	high	Kidney	low
ATG5	KICH	low	Kidney	low	renal cancer	high	Kidney	low
FBXO6	COAD	low	Colon	low	colorectal cancer	high	Large_Intestine	low
FBXO6	BRCA	high.tumor	Breast	low	breast cancer	high	Mammary	low
FBXO6	LUSC	high.tumor	Lung	low	lung cancer	high	Lung	high
FBXO6	BLCA	high.tumor	Bladder	low	urothelial cancer	high	Bladder	low
FBXO6	LUAD	high.tumor	Lung	low	lung cancer	high	Lung	high
FBXO6	PAAD	low	Pancreas	low	pancreatic cancer	high	Pancreas	low
FBXO6	PRAD	low	Prostate	low	prostate cancer	high	Prostate	low
FBXO6	SKCM	low	Skin	low	melanoma	high	Skin	low
FBXO6	LIHC	low	Liver	low	liver cancer	high	Liver	low
FBXO6	UCEC	high.tumor	Uterus	low	endometrial cancer	high	Uterus	low
FBXO6	KIRC	low	Kidney	low	renal cancer	high	Kidney	low
FBXO6	KIRP	low	Kidney	low	renal cancer	high	Kidney	low
FBXO6	KICH	low	Kidney	low	renal cancer	high	Kidney	low
PAK1IP1	COAD	high.tumor	Colon	low	colorectal cancer	high	Large_Intestine	low
PAK1IP1	BRCA	low	Breast	low	breast cancer	high	Mammary	high
PAK1IP1	LUSC	high.tumor	Lung	low	lung cancer	high	Lung	low
PAK1IP1	BLCA	low	Bladder	low	urothelial cancer	high	Bladder	low
PAK1IP1	LUAD	low	Lung	low	lung cancer	high	Lung	low
PAK1IP1	PAAD	low	Pancreas	low	pancreatic cancer	high	Pancreas	low
PAK1IP1	PRAD	high.tumor	Prostate	high	prostate cancer	high	Prostate	high
PAK1IP1	SKCM	high.tumor	Skin	low	melanoma	high	Skin	high
PAK1IP1	LIHC	low	Liver	low	liver cancer	high	Liver	low
PAK1IP1	UCEC	high.tumor	Uterus	low	endometrial cancer	high	Uterus	low
PAK1IP1	KIRC	low	Kidney	low	renal cancer	high	Kidney	high
PAK1IP1	KIRP	low	Kidney	low	renal cancer	high	Kidney	high
PAK1IP1	KICH	low	Kidney	low	renal cancer	high	Kidney	high
DCAF12	COAD	high.tumor	Colon	low	colorectal cancer	high	Large_Intestine	low
DCAF12	BRCA	high.tumor	Breast	low	breast cancer	high	Mammary	low
DCAF12	LUSC	high.tumor	Lung	low	lung cancer	high	Lung	low
DCAF12	BLCA	high.tumor	Bladder	low	urothelial cancer	high	Bladder	low
DCAF12	LUAD	high.tumor	Lung	low	lung cancer	high	Lung	low
DCAF12	PAAD	high.tumor	Pancreas	low	pancreatic cancer	high	Pancreas	low
DCAF12	PRAD	high.tumor	Prostate	low	prostate cancer	high	Prostate	low
DCAF12	SKCM	high.tumor	Skin	low	melanoma	high	Skin	low
DCAF12	LIHC	low	Liver	low	liver cancer	high	Liver	high
DCAF12	UCEC	high.tumor	Uterus	low	endometrial cancer	NA	Uterus	low
DCAF12	KIRC	high.tumor	Kidney	low	renal cancer	NA	Kidney	low
DCAF12	KIRP	low	Kidney	low	renal cancer	NA	Kidney	low
DCAF12	KICH	low	Kidney	low	renal cancer	NA	Kidney	low
TRIM11	COAD	high.tumor	Colon	low	colorectal cancer	high	Large_Intestine	low
TRIM11	BRCA	high.tumor	Breast	low	breast cancer	high	Mammary	low
TRIM11	LUSC	high.tumor	Lung	low	lung cancer	high	Lung	low
TRIM11	BLCA	high.tumor	Bladder	low	urothelial cancer	high	Bladder	low
TRIM11	LUAD	high.tumor	Lung	low	lung cancer	high	Lung	low
TRIM11	PAAD	high.tumor	Pancreas	low	pancreatic cancer	high	Pancreas	low
TRIM11	PRAD	high.tumor	Prostate	high	prostate cancer	high	Prostate	low
TRIM11	SKCM	high.tumor	Skin	low	melanoma	high	Skin	low
TRIM11	LIHC	low	Liver	low	liver cancer	high	Liver	low
TRIM11	UCEC	high.tumor	Uterus	low	endometrial cancer	high	Uterus	low
TRIM11	KIRC	low	Kidney	low	renal cancer	NA	Kidney	low
TRIM11	KIRP	low	Kidney	low	renal cancer	NA	Kidney	low
TRIM11	KICH	low	Kidney	low	renal cancer	NA	Kidney	low
NSD2	COAD	high.tumor	Colon	high	colorectal cancer	high	Large_Intestine	high
NSD2	BRCA	high.tumor	Breast	low	breast cancer	high	Mammary	low
NSD2	LUSC	high.tumor	Lung	high	lung cancer	high	Lung	low
NSD2	BLCA	high.tumor	Bladder	low	urothelial cancer	high	Bladder	low
NSD2	LUAD	high.tumor	Lung	high	lung cancer	high	Lung	low
NSD2	PAAD	low	Pancreas	low	pancreatic cancer	high	Pancreas	low
NSD2	PRAD	low	Prostate	low	prostate cancer	high	Prostate	low
NSD2	SKCM	high.tumor	Skin	low	melanoma	high	Skin	low
NSD2	LIHC	low	Liver	low	liver cancer	high	Liver	high
NSD2	UCEC	high.tumor	Uterus	low	endometrial cancer	high	Uterus	low
NSD2	KIRC	low	Kidney	low	renal cancer	high	Kidney	low
NSD2	KIRP	low	Kidney	low	renal cancer	high	Kidney	low
NSD2	KICH	low	Kidney	low	renal cancer	high	Kidney	low
PHF14	COAD	high.tumor	Colon	low	colorectal cancer	high	Large_Intestine	low
PHF14	BRCA	high.tumor	Breast	low	breast cancer	high	Mammary	low
PHF14	LUSC	high.tumor	Lung	low	lung cancer	high	Lung	low
PHF14	BLCA	high.tumor	Bladder	low	urothelial cancer	high	Bladder	low
PHF14	LUAD	high.tumor	Lung	low	lung cancer	high	Lung	low
PHF14	PAAD	high.tumor	Pancreas	low	pancreatic cancer	NA	Pancreas	low
PHF14	PRAD	high.tumor	Prostate	low	prostate cancer	high	Prostate	low
PHF14	SKCM	high.tumor	Skin	low	melanoma	high	Skin	low
PHF14	LIHC	low	Liver	low	liver cancer	NA	Liver	low
PHF14	UCEC	high.tumor	Uterus	high	endometrial cancer	high	Uterus	low
PHF14	KIRC	low	Kidney	low	renal cancer	high	Kidney	low
PHF14	KIRP	high.tumor	Kidney	low	renal cancer	high	Kidney	low
PHF14	KICH	low	Kidney	low	renal cancer	high	Kidney	low
CDC20	COAD	high.tumor	Colon	low	colorectal cancer	high	Large_Intestine	low
CDC20	BRCA	high.tumor	Breast	low	breast cancer	high	Mammary	low
CDC20	LUSC	high.tumor	Lung	low	lung cancer	high	Lung	low
CDC20	BLCA	high.tumor	Bladder	low	urothelial cancer	high	Bladder	low
CDC20	LUAD	high.tumor	Lung	low	lung cancer	high	Lung	low
CDC20	PAAD	high.tumor	Pancreas	low	pancreatic cancer	high	Pancreas	low
CDC20	PRAD	low	Prostate	low	prostate cancer	high	Prostate	low
CDC20	SKCM	high.tumor	Skin	low	melanoma	high	Skin	low
CDC20	LIHC	low	Liver	low	liver cancer	high	Liver	low
CDC20	UCEC	high.tumor	Uterus	low	endometrial cancer	high	Uterus	low
CDC20	KIRC	low	Kidney	low	renal cancer	high	Kidney	low
CDC20	KIRP	low	Kidney	low	renal cancer	high	Kidney	low
CDC20	KICH	low	Kidney	low	renal cancer	high	Kidney	low
PRC1	COAD	high.tumor	Colon	low	colorectal cancer	high	Large_Intestine	low
PRC1	BRCA	high.tumor	Breast	low	breast cancer	high	Mammary	low
PRC1	LUSC	high.tumor	Lung	low	lung cancer	high	Lung	low
PRC1	BLCA	high.tumor	Bladder	low	urothelial cancer	high	Bladder	low
PRC1	LUAD	high.tumor	Lung	low	lung cancer	high	Lung	low
PRC1	PAAD	high.tumor	Pancreas	low	pancreatic cancer	high	Pancreas	low
PRC1	PRAD	low	Prostate	low	prostate cancer	high	Prostate	low
PRC1	SKCM	high.tumor	Skin	high	melanoma	high	Skin	low
PRC1	LIHC	low	Liver	low	liver cancer	high	Liver	low
PRC1	UCEC	high.tumor	Uterus	low	endometrial cancer	high	Uterus	low
PRC1	KIRC	low	Kidney	low	renal cancer	high	Kidney	low
PRC1	KIRP	low	Kidney	low	renal cancer	high	Kidney	low
PRC1	KICH	low	Kidney	low	renal cancer	high	Kidney	low
CSTF1	COAD	high.tumor	Colon	low	colorectal cancer	high	Large_Intestine	low
CSTF1	BRCA	high.tumor	Breast	low	breast cancer	high	Mammary	low
CSTF1	LUSC	high.tumor	Lung	low	lung cancer	high	Lung	low
CSTF1	BLCA	high.tumor	Bladder	low	urothelial cancer	high	Bladder	low
CSTF1	LUAD	high.tumor	Lung	low	lung cancer	high	Lung	low
CSTF1	PAAD	low	Pancreas	low	pancreatic cancer	high	Pancreas	low
CSTF1	PRAD	high.tumor	Prostate	low	prostate cancer	high	Prostate	low
CSTF1	SKCM	high.tumor	Skin	high	melanoma	high	Skin	low
CSTF1	LIHC	low	Liver	low	liver cancer	high	Liver	low
CSTF1	UCEC	high.tumor	Uterus	high	endometrial cancer	high	Uterus	low
CSTF1	KIRC	high.tumor	Kidney	low	renal cancer	high	Kidney	high
CSTF1	KIRP	low	Kidney	low	renal cancer	high	Kidney	high
CSTF1	KICH	low	Kidney	low	renal cancer	high	Kidney	high
NACC1	COAD	high.tumor	Colon	low	colorectal cancer	high	Large_Intestine	low
NACC1	BRCA	high.tumor	Breast	low	breast cancer	high	Mammary	low
NACC1	LUSC	high.tumor	Lung	high	lung cancer	high	Lung	high
NACC1	BLCA	high.tumor	Bladder	high	urothelial cancer	high	Bladder	low
NACC1	LUAD	high.tumor	Lung	high	lung cancer	high	Lung	high
NACC1	PAAD	high.tumor	Pancreas	low	pancreatic cancer	high	Pancreas	low
NACC1	PRAD	high.tumor	Prostate	low	prostate cancer	high	Prostate	low
NACC1	SKCM	high.tumor	Skin	high	melanoma	high	Skin	low
NACC1	LIHC	low	Liver	low	liver cancer	NA	Liver	low
NACC1	UCEC	high.tumor	Uterus	low	endometrial cancer	high	Uterus	high
NACC1	KIRC	low	Kidney	low	renal cancer	high	Kidney	high
NACC1	KIRP	high.tumor	Kidney	low	renal cancer	high	Kidney	high
NACC1	KICH	high.tumor	Kidney	low	renal cancer	high	Kidney	high

## Sheet: Fig5a
gene	Targeted	MAPD.score
NTRK3	targeted	0.17605
EGFR	targeted	0.5856
FLT3	targeted	0.28425
BTK	targeted	0.31045
BRD4	targeted	0.17295
ABL1	targeted	0.6621
MCL1	targeted	0.6848
CDK6	targeted	0.81505
ALK	targeted	0.04985
PTK2	targeted	0.4725
BRAF	targeted	0.505
BCL6	targeted	0.1184
CRBN	targeted	0.4868
STAT3	targeted	0.5351
MDM2	targeted	0.89055
KRAS	targeted	0.60655
EEF2K	targeted	0.3754
ZFP91	targeted	0.19695
CSNK2A1	targeted	0.63995
VHL	targeted	0.61005
CDK4	targeted	0.6637
PIK3CA	targeted	0.06085
CD274	targeted	0.22095
AR	targeted	0.69335
SKP1	untargeted	0.94125
ANLN	untargeted	0.9236
ITPA	untargeted	0.8967
CLIC4	untargeted	0.89465
CSNK1A1	untargeted	0.88805
KIF2C	untargeted	0.8857
COPS8	untargeted	0.8819
PPP1CC	untargeted	0.8817
DNAJB12	untargeted	0.8774
VRK2	untargeted	0.8569
RPL27	untargeted	0.85135
COPS6	untargeted	0.85065
SNRPN	untargeted	0.8423
TTK	untargeted	0.83675
SNRPF	untargeted	0.831
MORF4L1	untargeted	0.8276
IKZF1	untargeted	0.8257
RAD18	untargeted	0.8244
COMT	untargeted	0.8149
SLC16A1	untargeted	0.8115

[truncated: 37 more sheets: Fig5b, Fig5c, Fig5d, Fig6a-b, Fig6c-d, Fig6e, Fig6f, Fig6g, Fig6h, Fig6i, Fig7a, FigS1, FigS2, FigSa, FigS3b, FigS3c, FigS3d, FigS4a, FigS4b, FigS5a …]
